# Supplementary material for: National and subnational short-term forecasting of COVID-19 in Germany and Poland during early 2021
Source: Commun Med (Lond). 2022 Oct 31;2:136. doi: 10.1038/s43856-022-00191-8 (PMC9622804; doi:10.1038/s43856-022-00191-8)
Supplement: Supplementary file 2 — Supplementary Data 1 [file 43856_2022_191_MOESM2_ESM.zip]

Archive with 10 entries (9 files):
- data_figures/
- data_figures/variants.csv
- data_figures/inc_case.csv
- data_figures/inc_death.csv
- data_figures/vaccination.csv
- data_figures/positivity.csv
- data_figures/stringency.csv
- data_figures/scores.csv
- data_figures/forecasts.csv
- data_figures/README.txt
