# Supplementary material for: National and subnational short-term forecasting of COVID-19 in Germany and Poland during early 2021
Source: Commun Med (Lond). 2022 Oct 31;2:136. doi: 10.1038/s43856-022-00191-8 (PMC9622804; doi:10.1038/s43856-022-00191-8)
Supplement: Supplementary file 2 — Supplementary Data 1 [file 43856_2022_191_MOESM2_ESM.zip › data_figures/variants.csv]

date	percentage_GM	percentage_PL
2021-01-10	0.022	0.12781954887218
2021-01-17	0.085	0.0556390977443609
2021-01-24	0.054	0.126315789473684
2021-01-31	0.104	0.230075187969925
2021-02-07	0.178	0.464661654135338
2021-02-14	0.21	0.593984962406015
2021-02-21	0.331	0.700751879699248
2021-02-28	0.441	0.816541353383459
2021-03-07	0.528	0.893233082706767
2021-03-14	0.648	0.930827067669173
2021-03-21	0.743	0.962406015037594
2021-03-28	0.803	0.984962406015038
2021-04-04	0.871	0.986466165413534
2021-04-11	0.888	0.993984962406015
2021-04-18	0.887	0.998496240601504
2021-04-25	0.91	NA
2021-05-02	0.902	NA
2021-05-09	0.871	NA
2021-05-16	0.882	NA
2021-05-23	0.934	NA
