# Supplementary material for: National and subnational short-term forecasting of COVID-19 in Germany and Poland during early 2021
Source: Commun Med (Lond). 2022 Oct 31;2:136. doi: 10.1038/s43856-022-00191-8 (PMC9622804; doi:10.1038/s43856-022-00191-8)
Supplement: Supplementary file 2 — Supplementary Data 1 [file 43856_2022_191_MOESM2_ESM.zip › data_figures/inc_case.csv]

date	inc_caseGM_ECDC	inc_casePL_ECDC	inc_caseGM_JHU	inc_casePL_JHU
2020-02-05	NA	NA	8	0
2020-02-06	NA	NA	8	0
2020-02-07	NA	NA	8	0
2020-02-08	NA	NA	5	0
2020-02-09	NA	NA	4	0
2020-02-10	NA	NA	2	0
2020-02-11	0	0	4	0
2020-02-12	2	2	4	0
2020-02-13	2	2	4	0
2020-02-14	2	2	3	0
2020-02-15	2	2	3	0
2020-02-16	2	2	2	0
2020-02-17	2	2	2	0
2020-02-18	2	2	0	0
2020-02-19	0	0	0	0
2020-02-20	0	0	0	0
2020-02-21	0	0	0	0
2020-02-22	0	0	0	0
2020-02-23	0	0	0	0
2020-02-24	0	0	0	0
2020-02-25	2	2	0	0
2020-02-26	5	5	5	0
2020-02-27	10	10	10	0
2020-02-28	37	37	37	0
2020-02-29	50	50	50	0
2020-03-01	101	101	101	0
2020-03-02	134	134	134	0
2020-03-03	170	170	172	0
2020-03-04	242	242	219	1
2020-03-05	375	375	323	1
2020-03-06	587	587	481	5
2020-03-07	729	729	618	5
2020-03-08	785	785	730	11
2020-03-09	989	989	962	16
2020-03-10	1107	1107	1108	22
2020-03-11	1304	1304	1327	30
2020-03-12	1968	1968	2020	48
2020-03-13	2421	2421	2528	63
2020-03-14	2995	2995	3111	98
2020-03-15	3906	3906	3991	108
2020-03-16	4840	4840	4900	161
2020-03-17	5855	5855	5860	216
2020-03-18	6626	6626	6631	220
2020-03-19	8621	8621	8630	306
2020-03-20	10885	10885	10895	357
2020-03-21	12849	12849	12867	433
2020-03-22	13788	13788	13772	515
2020-03-23	16682	16682	16660	572
2020-03-24	20258	20258	20280	663
2020-03-25	23329	23329	23356	800
2020-03-26	25471	25471	25509	866
2020-03-27	28299	28299	28331	964
2020-03-28	31882	31882	31920	1102
2020-03-29	33891	33891	33937	1228
2020-03-30	34568	34568	34626	1306
2020-03-31	34422	34422	34477	1410
2020-04-01	35858	35858	35812	1503
2020-04-02	37075	37075	37014	1725
2020-04-03	37465	37465	37408	1994
2020-04-04	37271	37271	37196	1989
2020-04-05	39241	39241	39167	2240
2020-04-06	38176	38176	38093	2358
2020-04-07	37409	37409	37312	2537
2020-04-08	35862	35862	35862	2651
2020-04-09	34680	34680	34680	2629
2020-04-10	33829	33829	33829	2572
2020-04-11	31880	31880	31880	2729
2020-04-12	28765	28765	28765	2572
2020-04-13	27625	27625	27625	2521
2020-04-14	25873	25873	25873	2354
2020-04-15	24356	24356	24356	2377
2020-04-16	22248	22248	22248	2343
2020-04-17	20305	20305	20305	2424
2020-04-18	19781	19781	19781	2386
2020-04-19	19418	19418	19418	2613
2020-04-20	18656	18656	18656	2659
2020-04-21	18359	18359	18359	2654
2020-04-22	18110	18110	18110	2587
2020-04-23	17596	17596	17596	2593
2020-04-24	16553	16553	16553	2513
2020-04-25	14999	14999	14999	2531
2020-04-26	14278	14278	14278	2330
2020-04-27	13521	13521	13521	2309
2020-04-28	12880	12880	12880	2362
2020-04-29	11947	11947	11947	2471
2020-04-30	11073	11073	11073	2366
2020-05-01	10375	10375	10375	2213
2020-05-02	9265	9265	9265	2102
2020-05-03	8321	8321	8321	2076
2020-05-04	7982	7982	7982	2104
2020-05-05	7523	7523	7523	2213
2020-05-06	7166	7166	7166	2100
2020-05-07	6972	6972	6972	2170
2020-05-08	6542	6542	6542	2261
2020-05-09	6848	6848	6848	2276
2020-05-10	6722	6722	6722	2303
2020-05-11	6400	6400	6400	2320
2020-05-12	6648	6648	6648	2490
2020-05-13	6499	6499	6499	2464
2020-05-14	6148	6148	6148	2568
2020-05-15	5852	5852	5852	2650
2020-05-16	5221	5221	5221	2606
2020-05-17	5137	5137	5137	2533
2020-05-18	5122	5122	5122	2559
2020-05-19	4702	4702	4702	2347
2020-05-20	4701	4701	4701	2535
2020-05-21	4513	4513	4513	2528
2020-05-22	4060	4060	4060	2603
2020-05-23	4078	4078	4078	2674
2020-05-24	3926	3926	3926	2797
2020-05-25	3873	3873	3873	2746
2020-05-26	3792	3792	3792	2806
2020-05-27	3357	3357	3357	2734
2020-05-28	2965	2965	2965	2682
2020-05-29	3246	3246	3246	2536
2020-05-30	3346	3346	3346	2640
2020-05-31	3201	3201	3201	2460
2020-06-01	3245	3245	3245	2534
2020-06-02	3026	3026	3026	2321
2020-06-03	3006	3006	3006	2214
2020-06-04	3047	3047	3047	2223
2020-06-05	2813	2813	2813	2255
2020-06-06	2482	2482	2482	2415
2020-06-07	2497	2497	2497	2775
2020-06-08	2378	2378	2378	2995
2020-06-09	2515	2515	2515	3165
2020-06-10	2491	2491	2491	3155
2020-06-11	2652	2652	2652	3153
2020-06-12	2403	2403	2403	3167
2020-06-13	2344	2344	2344	3031
2020-06-14	2290	2290	2290	2831
2020-06-15	2268	2268	2268	2628
2020-06-16	2296	2296	2296	2635
2020-06-17	2323	2323	2323	2859
2020-06-18	2348	2348	2348	2814
2020-06-19	2860	2860	2860	2739
2020-06-20	3113	3113	3113	2603
2020-06-21	3553	3553	3553	2539
2020-06-22	3898	3898	3898	2439
2020-06-23	4023	4023	4023	2332
2020-06-24	4265	4265	4265	2120
2020-06-25	4315	4315	4315	2104
2020-06-26	4022	4022	4022	2079
2020-06-27	4108	4108	4108	2094
2020-06-28	3677	3677	3677	1976
2020-06-29	3402	3402	3402	1927
2020-06-30	3397	3397	3397	1866
2020-07-01	3276	3276	3276	1954
2020-07-02	3149	3149	3149	2027
2020-07-03	3118	3118	3118	2010
2020-07-04	2853	2853	2853	2005
2020-07-05	2836	2836	2836	2043
2020-07-06	2793	2793	2793	2001
2020-07-07	2685	2685	2685	2019
2020-07-08	2616	2616	2616	1914
2020-07-09	2555	2555	2555	1805
2020-07-10	2504	2504	2504	1811
2020-07-11	2460	2460	2460	1802
2020-07-12	2469	2469	2469	1941
2020-07-13	2409	2409	2409	2035
2020-07-14	2431	2431	2431	2045
2020-07-15	2385	2385	2385	2032
2020-07-16	2477	2477	2477	2103
2020-07-17	2665	2665	2665	2191
2020-07-18	2816	2816	2816	2225
2020-07-19	2770	2770	2770	2213
2020-07-20	2860	2860	2860	2193
2020-07-21	2970	2970	2970	2325
2020-07-22	3073	3073	3073	2441
2020-07-23	3108	3108	3108	2526
2020-07-24	3340	3340	3340	2631
2020-07-25	3592	3592	3592	2876
2020-07-26	3695	3695	3695	2961
2020-07-27	3786	3786	3786	3019
2020-07-28	3897	3897	3897	3122
2020-07-29	4127	4127	4127	3254
2020-07-30	4460	4460	4460	3451
2020-07-31	4515	4515	4515	3650
2020-08-01	4689	4689	4689	3724
2020-08-02	4624	4624	4624	3829
2020-08-03	4793	4793	4793	4067
2020-08-04	5039	5039	5039	4245
2020-08-05	5096	5096	5096	4373
2020-08-06	5239	5239	5239	4484
2020-08-07	5516	5516	5516	4636
2020-08-08	5683	5683	5683	4821
2020-08-09	5998	5998	5998	4897
2020-08-10	5925	5925	5925	4941
2020-08-11	6012	6012	6012	4812
2020-08-12	6497	6497	6497	4887
2020-08-13	6897	6897	6897	4972
2020-08-14	7199	7199	7199	4995
2020-08-15	7492	7492	7492	4923
2020-08-16	7562	7562	7562	4893
2020-08-17	7687	7687	7687	4869
2020-08-18	8111	8111	8111	4915
2020-08-19	8395	8395	8395	4935
2020-08-20	8657	8657	8657	4891
2020-08-21	8635	8635	8635	4962
2020-08-22	9254	9254	9254	5091
2020-08-23	9411	9411	9411	5078
2020-08-24	9561	9561	9561	5031
2020-08-25	9449	9449	9449	5197
2020-08-26	9515	9515	9515	5191
2020-08-27	9315	9315	9315	5311
2020-08-28	9459	9459	9459	5199
2020-08-29	8904	8904	8904	5058
2020-08-30	8907	8907	8907	5108
2020-08-31	8806	8806	8806	5062
2020-09-01	8746	8746	8746	4849
2020-09-02	8426	8426	8426	4715
2020-09-03	8230	8230	8230	4440
2020-09-04	8112	8112	8112	4340
2020-09-05	8011	8011	8011	4148
2020-09-06	8214	8214	8214	3954
2020-09-07	8418	8418	8418	3754
2020-09-08	8699	8699	8699	3604
2020-09-09	8619	8619	8619	3430
2020-09-10	9200	9200	9200	3324
2020-09-11	9231	9231	9231	3227
2020-09-12	9483	9483	9483	3263
2020-09-13	9443	9443	9443	3328
2020-09-14	9556	9556	9556	3403
2020-09-15	9464	9464	9464	3608
2020-09-16	10189	10189	10189	3787
2020-09-17	10491	10491	10491	4118
2020-09-18	10923	10923	10923	4281
2020-09-19	11590	11590	11590	4680
2020-09-20	11987	11987	11987	5088
2020-09-21	11982	11982	11982	5459
2020-09-22	12396	12396	12396	5565
2020-09-23	12264	12264	12264	5939
2020-09-24	12213	12213	12213	6238
2020-09-25	12450	12450	12450	7068
2020-09-26	12660	12660	12660	7650
2020-09-27	12725	12725	12725	8090
2020-09-28	12995	12995	12995	8648
2020-09-29	13263	13263	13263	9263
2020-09-30	13292	13292	13292	9841
2020-10-01	13652	13652	13652	10672
2020-10-02	14172	14172	14172	11377
2020-10-03	14228	14228	14228	12160
2020-10-04	15097	15097	15097	12744
2020-10-05	15287	15287	15287	13444
2020-10-06	15837	15837	15837	14354
2020-10-07	16867	16867	16867	15805
2020-10-08	18422	18422	18422	18118
2020-10-09	20265	20265	20265	20565
2020-10-10	22423	22423	22423	23498
2020-10-11	23627	23627	23627	25742
2020-10-12	24712	24712	24712	28130
2020-10-13	26195	26195	26195	30962
2020-10-14	28499	28499	28499	34485
2020-10-15	31079	31079	31079	38304
2020-10-16	33897	33897	33897	41270
2020-10-17	37006	37006	37006	45592
2020-10-18	39110	39110	39110	49950
2020-10-19	40968	40968	40968	53038
2020-10-20	43714	43714	43714	57261
2020-10-21	46177	46177	46177	60775
2020-10-22	50826	50826	50826	64783
2020-10-23	54734	54734	54734	70710
2020-10-24	61618	61618	61618	74716
2020-10-25	67207	67207	67207	77922
2020-10-26	71567	71567	71567	80681
2020-10-27	76108	76108	76108	87690
2020-10-28	83477	83477	83477	96470
2020-10-29	88964	88964	88964	104519
2020-10-30	96403	96403	96403	112516
2020-10-31	100748	100748	100748	120785
2020-11-01	103749	103749	103749	126214
2020-11-02	107161	107161	107161	131551
2020-11-03	111104	111104	111104	134615
2020-11-04	113354	113354	113354	140487
2020-11-05	116570	116570	116570	147474
2020-11-06	119395	119395	119395	152931
2020-11-07	123735	123735	123735	158909
2020-11-08	125575	125575	125575	166523
2020-11-09	126841	126841	126841	172658
2020-11-10	126821	126821	126821	178748
2020-11-11	128094	128094	128094	179277
2020-11-12	129970	129970	129970	174817
2020-11-13	132006	132006	132006	171782
2020-11-14	131068	131068	131068	169478
2020-11-15	131998	131998	131998	166547
2020-11-16	129459	129459	129459	165650
2020-11-17	128546	128546	128546	159348
2020-11-18	127620	127620	127620	154010
2020-11-19	128363	128363	128363	155302
2020-11-20	128469	128469	128469	153715
2020-11-21	128972	128972	128972	152357
2020-11-22	127766	127766	127766	148359
2020-11-23	127806	127806	127806	142545
2020-11-24	126941	126941	126941	156126
2020-11-25	128013	128013	128013	151599
2020-11-26	127672	127672	127672	144314
2020-11-27	126830	126830	126830	139154
2020-11-28	125561	125561	125561	130118
2020-11-29	124431	124431	124431	123744
2020-11-30	124736	124736	124736	114478
2020-12-01	124786	124786	124786	90858
2020-12-02	123423	123423	123423	89325
2020-12-03	123201	123201	123201	87498
2020-12-04	123844	123844	123844	83430
2020-12-05	125467	125467	125467	80680
2020-12-06	128623	128623	128623	78374
2020-12-07	129786	129786	129786	77059
2020-12-08	130236	130236	130236	76256
2020-12-09	133781	133781	133781	74599
2020-12-10	135414	135414	135414	73486
2020-12-11	141840	141840	141840	73355
2020-12-12	146960	146960	146960	72427
2020-12-13	149393	149393	149393	72227
2020-12-14	153423	153423	153423	72702
2020-12-15	153801	153801	153801	71266
2020-12-16	160714	160714	160714	71555
2020-12-17	163958	163958	163958	69758
2020-12-18	167860	167860	167860	67663
2020-12-19	170722	170722	170722	67410
2020-12-20	173293	173293	173293	67024
2020-12-21	173574	173574	173574	66761
2020-12-22	178670	178670	178670	67079
2020-12-23	175682	175682	175682	66982
2020-12-24	180954	180954	180954	68144
2020-12-25	172710	172710	172710	66215
2020-12-26	155865	155865	155865	59847
2020-12-27	146849	146849	146849	55099
2020-12-28	141182	141182	141182	53677
2020-12-29	134546	134546	134546	54109
2020-12-30	132265	132265	132265	54531
2020-12-31	132622	132622	132622	54880
2021-01-01	130013	130013	130013	56695
2021-01-02	128248	128248	128248	58823
2021-01-03	124808	124808	124808	60763
2021-01-04	123679	123679	123679	61937
2021-01-05	122684	122684	122684	61909
2021-01-06	121462	121462	121462	63349
2021-01-07	115301	115301	115301	62004
2021-01-08	124226	124226	124226	59871
2021-01-09	136230	136230	136230	63609
2021-01-10	142861	142861	142861	66960
2021-01-11	145511	145511	145511	67438
2021-01-12	146416	146416	146416	65236
2021-01-13	144779	144779	144779	60142
2021-01-14	143552	143552	143552	57480
2021-01-15	134071	134071	134071	56675
2021-01-16	128055	128055	128055	53223
2021-01-17	124991	124991	124991	50060
2021-01-18	119635	119635	119635	48529
2021-01-19	118202	118202	118202	48025
2021-01-20	114576	114576	114576	45842
2021-01-21	109810	109810	109810	43393
2021-01-22	105304	105304	105304	42128
2021-01-23	103043	103043	103043	41267
2021-01-24	101418	101418	101418	39863
2021-01-25	101006	101006	101006	39205
2021-01-26	96049	96049	96049	38918
2021-01-27	93277	93277	93273	38765
2021-01-28	90428	90428	90428	38910
2021-01-29	86588	86588	86588	38362
2021-01-30	82492	82492	82492	37795
2021-01-31	81427	81427	81427	37940
2021-02-01	80306	80306	80306	37770
2021-02-02	80008	80008	80008	37493
2021-02-03	76511	76511	76515	37504
2021-02-04	73173	73173	73173	36846
2021-02-05	72059	72059	72059	36754
2021-02-06	70223	70223	70223	36856
2021-02-07	67647	67647	67647	36870
2021-02-08	66574	66574	66574	36797
2021-02-09	63839	63839	63839	36470
2021-02-10	62206	62206	62206	36629
2021-02-11	58232	58232	58232	37147
2021-02-12	55184	55184	55184	37472
2021-02-13	53053	53053	53053	38091
2021-02-14	50551	50551	50551	38700
2021-02-15	50442	50442	50442	38811
2021-02-16	50919	50919	50919	39988
2021-02-17	50403	50403	50403	41727
2021-02-18	50373	50373	50373	43788
2021-02-19	49626	49626	49626	46182
2021-02-20	50436	50436	50436	48106
2021-02-21	51998	51998	51998	49812
2021-02-22	51941	51941	51941	51161
2021-02-23	51968	51968	51968	52289
2021-02-24	52419	52419	52419	55737
2021-02-25	54081	54081	54081	58806
2021-02-26	54965	54965	54965	61570
2021-02-27	55563	55563	55563	65158
2021-02-28	55777	55777	55777	68219
2021-03-01	56140	56140	56140	69114
2021-03-02	56200	56200	56200	70746
2021-03-03	57212	57212	57212	74297
2021-03-04	57255	57255	57255	77407
2021-03-05	57838	57838	57838	81702
2021-03-06	57633	57633	57633	84460
2021-03-07	57846	57846	57846	87928
2021-03-08	58125	58125	58125	89311
2021-03-09	58434	58434	58434	91328
2021-03-10	58561	58561	58561	92907
2021-03-11	61005	61005	61005	98765
2021-03-12	63259	63259	63259	101807
2021-03-13	66376	66376	66376	108015
2021-03-14	69063	69063	69063	111718
2021-03-15	70656	70656	70656	116444
2021-03-16	71884	71884	71884	120885
2021-03-17	76173	76173	76173	128661
2021-03-18	79321	79321	79321	134824
2021-03-19	83969	83969	83969	141947
2021-03-20	87328	87328	87328	147340
2021-03-21	90271	90271	90271	151918
2021-03-22	91376	91376	91376	155602
2021-03-23	93381	93381	93381	157948
2021-03-24	95759	95759	95759	163697
2021-03-25	100912	100912	100912	170573
2021-03-26	105003	105003	105003	179722
2021-03-27	109442	109442	109442	185025
2021-03-28	112885	112885	112885	192441
2021-03-29	115048	115048	115048	194835
2021-03-30	117112	117112	117112	198957
2021-03-31	118350	118350	118350	201046
2021-04-01	119993	119993	119993	202149
2021-04-02	120308	120308	120308	197545
2021-04-03	117965	117965	117965	193859
2021-04-04	112985	112985	112985	187551
2021-04-05	111610	111610	111610	180499
2021-04-06	108946	108946	108946	167883
2021-04-07	101572	101572	101572	149900
2021-04-08	97679	97679	97679	142537
2021-04-09	101255	101255	101255	140495
2021-04-10	107223	107223	107223	137314
2021-04-11	112882	112882	112882	136089
2021-04-12	117630	117630	117630	138184
2021-04-13	121555	121555	121555	143141
2021-04-14	133571	133571	133571	149499
2021-04-15	142590	142590	142590	142735
2021-04-16	142957	142957	142957	132082
2021-04-17	142664	142664	142664	122976
2021-04-18	143994	143994	143994	113394
2021-04-19	142186	142186	142186	108680
2021-04-20	140985	140985	140985	104721
2021-04-21	144176	144176	144176	97377
2021-04-22	144268	144268	144268	89014
2021-04-23	145980	145980	145980	82034
2021-04-24	145568	145568	145568	75758
2021-04-25	145156	145156	145156	70831
2021-04-26	145626	145626	145626	66996
2021-04-27	146993	146993	146993	63463
2021-04-28	144340	144340	144340	58434
2021-04-29	139558	139558	139558	54097
2021-04-30	136344	136344	136344	50020
2021-05-01	131887	131887	131887	46985
2021-05-02	129404	129404	129404	44377
2021-05-03	126657	126657	126657	43433
2021-05-04	123215	123215	123215	40018
2021-05-05	119018	119018	119018	35024
2021-05-06	116235	116235	116235	33025
2021-05-07	110391	110391	110391	32283
2021-05-08	107141	107141	107141	30579
2021-05-09	103507	103507	103507	29819
2021-05-10	101269	101269	101269	29327
2021-05-11	99860	99860	99860	30128
2021-05-12	96735	96735	96735	30388
2021-05-13	92201	92201	92201	27384
2021-05-14	85052	85052	85052	24589
2021-05-15	77261	77261	77261	22715
2021-05-16	73105	73105	73105	21027
2021-05-17	71595	71595	71595	20107
2021-05-18	69679	69679	69679	18744
2021-05-19	65810	65810	65810	16922
2021-05-20	60689	60689	60689	15589
2021-05-21	58122	58122	58122	14017
2021-05-22	57310	57310	57310	12635
2021-05-23	55524	55524	55524	11543
2021-05-24	52794	52794	52794	10991
2021-05-25	50496	50496	50496	10263
2021-05-26	42082	42082	42082	9189
2021-05-27	36097	36097	36097	8301
2021-05-28	34708	34708	34708	7564
2021-05-29	33052	33052	33052	6825
2021-05-30	30190	30190	30190	6328
2021-05-31	29486	29486	29486	6102
