# Supplementary material for: National and subnational short-term forecasting of COVID-19 in Germany and Poland during early 2021
Source: Commun Med (Lond). 2022 Oct 31;2:136. doi: 10.1038/s43856-022-00191-8 (PMC9622804; doi:10.1038/s43856-022-00191-8)
Supplement: Supplementary file 2 — Supplementary Data 1 [file 43856_2022_191_MOESM2_ESM.zip › data_figures/inc_death.csv]

date	inc_deathGM_ECDC	inc_deathPL_ECDC	inc_deathGM_JHU	inc_deathPL_JHU
2020-02-05	NA	NA	0	0
2020-02-06	NA	NA	0	0
2020-02-07	NA	NA	0	0
2020-02-08	NA	NA	0	0
2020-02-09	NA	NA	0	0
2020-02-10	NA	NA	0	0
2020-02-11	0	0	0	0
2020-02-12	0	0	0	0
2020-02-13	0	0	0	0
2020-02-14	0	0	0	0
2020-02-15	0	0	0	0
2020-02-16	0	0	0	0
2020-02-17	0	0	0	0
2020-02-18	0	0	0	0
2020-02-19	0	0	0	0
2020-02-20	0	0	0	0
2020-02-21	0	0	0	0
2020-02-22	0	0	0	0
2020-02-23	0	0	0	0
2020-02-24	0	0	0	0
2020-02-25	0	0	0	0
2020-02-26	0	0	0	0
2020-02-27	0	0	0	0
2020-02-28	0	0	0	0
2020-02-29	0	0	0	0
2020-03-01	0	0	0	0
2020-03-02	0	0	0	0
2020-03-03	0	0	0	0
2020-03-04	0	0	0	0
2020-03-05	0	0	0	0
2020-03-06	0	0	0	0
2020-03-07	0	0	0	0
2020-03-08	0	0	0	0
2020-03-09	2	2	2	0
2020-03-10	2	2	2	0
2020-03-11	3	3	3	0
2020-03-12	5	5	5	1
2020-03-13	5	5	5	2
2020-03-14	8	8	8	3
2020-03-15	11	11	12	3
2020-03-16	9	9	10	4
2020-03-17	10	10	10	5
2020-03-18	9	9	9	5
2020-03-19	15	15	15	4
2020-03-20	26	26	26	3
2020-03-21	39	39	39	2
2020-03-22	44	44	43	4
2020-03-23	75	75	74	4
2020-03-24	102	102	102	5
2020-03-25	137	137	137	9
2020-03-26	178	178	178	11
2020-03-27	222	222	222	11
2020-03-28	278	278	278	13
2020-03-29	334	334	334	15
2020-03-30	369	369	369	23
2020-03-31	469	469	469	23
2020-04-01	583	583	583	29
2020-04-02	674	674	674	41
2020-04-03	764	764	764	55
2020-04-04	833	833	833	61
2020-04-05	953	953	953	72
2020-04-06	979	979	979	76
2020-04-07	1024	1024	1024	96
2020-04-08	1129	1129	1129	116
2020-04-09	1235	1235	1235	117
2020-04-10	1356	1356	1356	110
2020-04-11	1386	1386	1386	129
2020-04-12	1331	1331	1331	138
2020-04-13	1365	1365	1365	138
2020-04-14	1362	1362	1362	134
2020-04-15	1393	1393	1393	127
2020-04-16	1462	1462	1462	140
2020-04-17	1495	1495	1495	151
2020-04-18	1566	1566	1566	139
2020-04-19	1621	1621	1621	128
2020-04-20	1605	1605	1605	135
2020-04-21	1629	1629	1629	138
2020-04-22	1625	1625	1625	140
2020-04-23	1525	1525	1525	140
2020-04-24	1453	1453	1453	162
2020-04-25	1390	1390	1390	177
2020-04-26	1346	1346	1346	175
2020-04-27	1346	1346	1346	182
2020-04-28	1315	1315	1315	195
2020-04-29	1236	1236	1236	198
2020-04-30	1194	1194	1194	190
2020-05-01	1160	1160	1160	157
2020-05-02	1075	1075	1075	140
2020-05-03	1009	1009	1009	143
2020-05-04	942	942	942	136
2020-05-05	918	918	918	120
2020-05-06	881	881	881	109
2020-05-07	831	831	831	111
2020-05-08	785	785	785	125
2020-05-09	794	794	794	121
2020-05-10	746	746	746	122
2020-05-11	725	725	725	113
2020-05-12	702	702	702	123
2020-05-13	638	638	638	128
2020-05-14	604	604	604	128
2020-05-15	558	558	558	131
2020-05-16	512	512	512	130
2020-05-17	519	519	519	125
2020-05-18	518	518	518	125
2020-05-19	474	474	474	109
2020-05-20	456	456	456	101
2020-05-21	424	424	424	89
2020-05-22	350	350	350	75
2020-05-23	335	335	335	78
2020-05-24	333	333	333	71
2020-05-25	322	322	322	71
2020-05-26	295	295	295	76
2020-05-27	259	259	259	66
2020-05-28	264	264	264	66
2020-05-29	276	276	276	69
2020-05-30	273	273	273	68
2020-05-31	253	253	253	68
2020-06-01	254	254	254	67
2020-06-02	220	220	220	68
2020-06-03	202	202	202	87
2020-06-04	170	170	170	79
2020-06-05	163	163	163	86
2020-06-06	157	157	157	92
2020-06-07	168	168	168	93
2020-06-08	163	163	163	92
2020-06-09	189	189	189	91
2020-06-10	178	178	178	91
2020-06-11	174	174	174	98
2020-06-12	150	150	150	85
2020-06-13	135	135	135	84
2020-06-14	119	119	119	90
2020-06-15	117	117	117	90
2020-06-16	89	89	89	89
2020-06-17	101	101	101	80
2020-06-18	101	101	101	101
2020-06-19	109	109	109	112
2020-06-20	102	102	102	109
2020-06-21	95	95	95	109
2020-06-22	94	94	94	103
2020-06-23	95	95	95	103
2020-06-24	84	84	84	110
2020-06-25	71	71	71	96
2020-06-26	76	76	76	95
2020-06-27	71	71	71	89
2020-06-28	75	75	75	82
2020-06-29	76	76	76	85
2020-06-30	78	78	78	88
2020-07-01	71	71	71	81
2020-07-02	67	67	67	80
2020-07-03	55	55	55	78
2020-07-04	56	56	56	77
2020-07-05	55	55	55	79
2020-07-06	55	55	55	77
2020-07-07	51	51	51	65
2020-07-08	51	51	51	65
2020-07-09	54	54	54	59
2020-07-10	51	51	51	55
2020-07-11	50	50	50	56
2020-07-12	51	51	51	54
2020-07-13	48	48	48	55
2020-07-14	44	44	44	60
2020-07-15	35	35	35	52
2020-07-16	30	30	30	54
2020-07-17	28	28	28	50
2020-07-18	23	23	23	50
2020-07-19	21	21	21	53
2020-07-20	22	22	22	51
2020-07-21	22	22	22	48
2020-07-22	24	24	24	48
2020-07-23	23	23	23	46
2020-07-24	29	29	29	43
2020-07-25	35	35	35	46
2020-07-26	34	34	34	47
2020-07-27	32	32	32	49
2020-07-28	32	32	32	46
2020-07-29	33	33	33	52
2020-07-30	33	33	33	58
2020-07-31	30	30	30	61
2020-08-01	30	30	30	57
2020-08-02	23	23	23	60
2020-08-03	30	30	30	56
2020-08-04	34	34	34	56
2020-08-05	40	40	40	62
2020-08-06	41	41	41	65
2020-08-07	42	42	42	71
2020-08-08	47	47	47	79
2020-08-09	55	55	55	76
2020-08-10	49	49	49	77
2020-08-11	45	45	45	83
2020-08-12	39	39	39	74
2020-08-13	36	36	36	70
2020-08-14	42	42	42	71
2020-08-15	36	36	36	69
2020-08-16	35	35	35	70
2020-08-17	35	35	35	76
2020-08-18	35	35	35	75
2020-08-19	36	36	36	83
2020-08-20	42	42	42	81
2020-08-21	35	35	35	80
2020-08-22	36	36	36	82
2020-08-23	38	38	38	78
2020-08-24	40	40	40	75
2020-08-25	41	41	41	81
2020-08-26	37	37	37	81
2020-08-27	32	32	32	85
2020-08-28	28	28	28	80
2020-08-29	22	22	22	81
2020-08-30	26	26	26	78
2020-08-31	26	26	26	79
2020-09-01	25	25	25	81
2020-09-02	33	33	33	84
2020-09-03	36	36	36	82
2020-09-04	34	34	34	82
2020-09-05	35	35	35	81
2020-09-06	30	30	30	87
2020-09-07	27	27	27	85
2020-09-08	27	27	27	78
2020-09-09	25	25	25	69
2020-09-10	20	20	20	67
2020-09-11	20	20	20	69
2020-09-12	23	23	23	69
2020-09-13	24	24	24	68
2020-09-14	25	25	25	79
2020-09-15	33	33	33	91
2020-09-16	30	30	30	90
2020-09-17	30	30	30	94
2020-09-18	36	36	36	101
2020-09-19	37	37	37	100
2020-09-20	37	37	37	105
2020-09-21	36	36	36	95
2020-09-22	34	34	34	89
2020-09-23	41	41	41	107
2020-09-24	57	57	57	116
2020-09-25	65	65	65	122
2020-09-26	68	68	68	142
2020-09-27	71	71	71	139
2020-09-28	74	74	74	149
2020-09-29	75	75	75	167
2020-09-30	79	79	79	169
2020-10-01	72	72	72	174
2020-10-02	65	65	65	178
2020-10-03	75	75	75	180
2020-10-04	72	72	72	198
2020-10-05	74	74	74	212
2020-10-06	75	75	75	234
2020-10-07	74	74	74	279
2020-10-08	78	78	78	324
2020-10-09	81	81	81	349
2020-10-10	77	77	77	368
2020-10-11	86	86	86	374
2020-10-12	87	87	87	380
2020-10-13	88	88	88	384
2020-10-14	115	115	115	425
2020-10-15	132	132	132	441
2020-10-16	145	145	145	521
2020-10-17	163	163	163	552
2020-10-18	162	162	162	569
2020-10-19	168	168	168	575
2020-10-20	202	202	202	620
2020-10-21	198	198	198	634
2020-10-22	195	195	195	711
2020-10-23	220	220	220	732
2020-10-24	236	236	236	827
2020-10-25	255	255	255	865
2020-10-26	267	267	267	869
2020-10-27	262	262	262	894
2020-10-28	308	308	308	998
2020-10-29	367	367	367	1130
2020-10-30	395	395	395	1179
2020-10-31	449	449	449	1280
2020-11-01	449	449	449	1345
2020-11-02	474	474	474	1392
2020-11-03	563	563	563	1487
2020-11-04	629	629	629	1626
2020-11-05	658	658	658	1693
2020-11-06	747	747	747	1936
2020-11-07	774	774	774	2005
2020-11-08	808	808	808	2089
2020-11-09	822	822	822	2170
2020-11-10	845	845	845	2273
2020-11-11	955	955	955	2330
2020-11-12	1052	1052	1052	2238
2020-11-13	1104	1104	1104	2212
2020-11-14	1152	1152	1152	2409
2020-11-15	1196	1196	1196	2476
2020-11-16	1195	1195	1195	2446
2020-11-17	1308	1308	1308	2473
2020-11-18	1352	1352	1352	2646
2020-11-19	1388	1388	1388	3008
2020-11-20	1430	1430	1430	3215
2020-11-21	1506	1506	1506	3243
2020-11-22	1537	1537	1537	3270
2020-11-23	1565	1565	1565	3283
2020-11-24	1547	1547	1547	3466
2020-11-25	1652	1652	1652	3537
2020-11-26	1790	1790	1790	3480
2020-11-27	1956	1956	1956	3433
2020-11-28	2081	2081	2081	3458
2020-11-29	2101	2101	2101	3411
2020-11-30	2136	2136	2136	3376
2020-12-01	2275	2275	2275	3285
2020-12-02	2352	2352	2352	3220
2020-12-03	2442	2442	2442	3260
2020-12-04	2448	2448	2448	3212
2020-12-05	2552	2552	2552	3115
2020-12-06	2649	2649	2649	3060
2020-12-07	2671	2671	2671	3031
2020-12-08	2706	2706	2706	2993
2020-12-09	2809	2809	2809	2952
2020-12-10	2770	2770	2770	2802
2020-12-11	2936	2936	2936	2815
2020-12-12	2949	2949	2949	2815
2020-12-13	3015	3015	3015	2775
2020-12-14	3056	3056	3056	2779
2020-12-15	3133	3133	3133	2717
2020-12-16	3495	3495	3495	2754
2020-12-17	3753	3753	3753	2715
2020-12-18	3968	3968	3968	2597
2020-12-19	4174	4174	4174	2578
2020-12-20	4262	4262	4262	2533
2020-12-21	4300	4300	4300	2514
2020-12-22	4531	4531	4531	2474
2020-12-23	4541	4541	4541	2341
2020-12-24	4645	4645	4645	2407
2020-12-25	4244	4244	4244	2221
2020-12-26	3782	3782	3782	1807
2020-12-27	3729	3729	3729	1721
2020-12-28	3851	3851	3851	1673
2020-12-29	3972	3972	3972	1671
2020-12-30	4139	4139	4139	1764
2020-12-31	4301	4301	4301	1802
2021-01-01	4442	4442	4442	1964
2021-01-02	4538	4538	4538	1997
2021-01-03	4494	4494	4494	2001
2021-01-04	4448	4448	4448	2014
2021-01-05	4540	4540	4540	2048
2021-01-06	4430	4430	4430	2036
2021-01-07	4536	4536	4536	1687
2021-01-08	5171	5171	5171	1618
2021-01-09	5918	5918	5918	1953
2021-01-10	6071	6071	6071	2070
2021-01-11	6112	6112	6112	2103
2021-01-12	6059	6059	6059	2091
2021-01-13	6100	6100	6100	2019
2021-01-14	6274	6274	6274	2215
2021-01-15	6199	6199	6199	2270
2021-01-16	6096	6096	6096	2202
2021-01-17	6076	6076	6076	2166
2021-01-18	5947	5947	5947	2143
2021-01-19	6045	6045	6045	2105
2021-01-20	6133	6133	6133	2067
2021-01-21	5902	5902	5902	2105
2021-01-22	5648	5648	5648	2064
2021-01-23	5547	5547	5547	2040
2021-01-24	5451	5451	5451	2008
2021-01-25	5454	5454	5454	1994
2021-01-26	5368	5368	5368	1967
2021-01-27	5202	5202	5202	1913
2021-01-28	5130	5130	5130	1882
2021-01-29	5110	5110	5110	1872
2021-01-30	5025	5025	5025	1829
2021-01-31	5075	5075	5075	1817
2021-02-01	5033	5033	5033	1821
2021-02-02	4991	4991	4991	1811
2021-02-03	4984	4984	4984	1843
2021-02-04	4829	4829	4829	1901
2021-02-05	4845	4845	4845	1932
2021-02-06	4740	4740	4740	1912
2021-02-07	4572	4572	4572	1907
2021-02-08	4555	4555	4555	1910
2021-02-09	4175	4175	4175	1884
2021-02-10	4013	4013	4013	1824
2021-02-11	3893	3893	3893	1833
2021-02-12	3594	3594	3594	1712
2021-02-13	3456	3456	3456	1715
2021-02-14	3443	3443	3443	1720
2021-02-15	3401	3401	3401	1700
2021-02-16	3448	3448	3448	1668
2021-02-17	3195	3195	3195	1587
2021-02-18	3063	3063	3063	1405
2021-02-19	3015	3015	3015	1399
2021-02-20	2954	2954	2954	1368
2021-02-21	2881	2881	2881	1364
2021-02-22	2827	2827	2827	1356
2021-02-23	2714	2714	2714	1408
2021-02-24	2576	2576	2576	1500
2021-02-25	2427	2427	2427	1512
2021-02-26	2313	2313	2313	1530
2021-02-27	2192	2192	2192	1579
2021-02-28	2204	2204	2204	1598
2021-03-01	2202	2202	2202	1605
2021-03-02	2145	2145	2145	1572
2021-03-03	2141	2141	2141	1552
2021-03-04	2115	2115	2115	1555
2021-03-05	1985	1985	1985	1559
2021-03-06	1916	1916	1916	1503
2021-03-07	1855	1855	1855	1516
2021-03-08	1829	1829	1829	1524
2021-03-09	1726	1726	1726	1591
2021-03-10	1608	1608	1608	1637
2021-03-11	1570	1570	1570	1724
2021-03-12	1558	1558	1558	1812
2021-03-13	1497	1497	1497	1909
2021-03-14	1471	1471	1471	1893
2021-03-15	1484	1484	1484	1889
2021-03-16	1467	1467	1467	1979
2021-03-17	1416	1416	1416	2035
2021-03-18	1322	1322	1322	2015
2021-03-19	1296	1296	1296	2083
2021-03-20	1264	1264	1264	2091
2021-03-21	1293	1293	1293	2122
2021-03-22	1296	1296	1296	2159
2021-03-23	1308	1308	1308	2183
2021-03-24	1307	1307	1307	2308
2021-03-25	1308	1308	1308	2472
2021-03-26	1265	1265	1265	2498
2021-03-27	1215	1215	1215	2594
2021-03-28	1206	1206	1206	2584
2021-03-29	1199	1199	1199	2567
2021-03-30	1129	1129	1129	2631
2021-03-31	1130	1130	1130	2705
2021-04-01	1103	1103	1103	2805
2021-04-02	1152	1152	1152	2860
2021-04-03	1115	1115	1115	2984
2021-04-04	1093	1093	1093	3057
2021-04-05	1100	1100	1100	3073
2021-04-06	1010	1010	1010	2673
2021-04-07	1059	1059	1059	2658
2021-04-08	1164	1164	1164	2994
2021-04-09	1228	1228	1228	3262
2021-04-10	1354	1354	1354	3439
2021-04-11	1390	1390	1390	3480
2021-04-12	1439	1439	1439	3476
2021-04-13	1643	1643	1643	4061
2021-04-14	1687	1687	1687	4227
2021-04-15	1674	1674	1674	3953
2021-04-16	1625	1625	1625	3781
2021-04-17	1598	1598	1598	3649
2021-04-18	1561	1561	1561	3611
2021-04-19	1554	1554	1554	3652
2021-04-20	1557	1557	1557	3608
2021-04-21	1546	1546	1546	3543
2021-04-22	1512	1512	1512	3556
2021-04-23	1530	1530	1530	3499
2021-04-24	1597	1597	1597	3397
2021-04-25	1650	1650	1650	3383
2021-04-26	1618	1618	1618	3304
2021-04-27	1665	1665	1665	3163
2021-04-28	1646	1646	1646	3060
2021-04-29	1651	1651	1651	2905
2021-04-30	1692	1692	1692	2795
2021-05-01	1638	1638	1638	2702
2021-05-02	1628	1628	1628	2653
2021-05-03	1652	1652	1652	2668
2021-05-04	1623	1623	1623	2236
2021-05-05	1596	1596	1596	1949
2021-05-06	1582	1582	1582	1920
2021-05-07	1560	1560	1560	1943
2021-05-08	1566	1566	1566	1942
2021-05-09	1583	1583	1583	1944
2021-05-10	1553	1553	1553	1929
2021-05-11	1521	1521	1521	2203
2021-05-12	1504	1504	1504	2197
2021-05-13	1532	1532	1532	2028
2021-05-14	1438	1438	1438	1866
2021-05-15	1377	1377	1377	1743
2021-05-16	1321	1321	1321	1652
2021-05-17	1331	1331	1331	1641
2021-05-18	1269	1269	1269	1584
2021-05-19	1285	1285	1285	1571
2021-05-20	1244	1244	1244	1479
2021-05-21	1280	1280	1280	1380
2021-05-22	1273	1273	1273	1273
2021-05-23	1284	1284	1284	1264
2021-05-24	1263	1263	1263	1270
2021-05-25	1075	1075	1075	1176
2021-05-26	1061	1061	1061	1055
2021-05-27	1093	1093	1093	940
2021-05-28	1059	1059	1059	866
2021-05-29	1052	1052	1052	800
2021-05-30	1026	1026	1026	810
2021-05-31	1019	1019	1019	800
