# Supplementary material for: National and subnational short-term forecasting of COVID-19 in Germany and Poland during early 2021
Source: Commun Med (Lond). 2022 Oct 31;2:136. doi: 10.1038/s43856-022-00191-8 (PMC9622804; doi:10.1038/s43856-022-00191-8)
Supplement: Supplementary file 2 — Supplementary Data 1 [file 43856_2022_191_MOESM2_ESM.zip › data_figures/vaccination.csv]

date	percentage_fully_vaccinated_GM	percentage_fully_vaccinated_PL
2021-01-17	0.03	0
2021-01-18	0.05	0.01
2021-01-19	0.09	0.03
2021-01-20	0.15	0.07
2021-01-21	0.2	0.1
2021-01-22	0.24	0.12
2021-01-23	0.3	0.12
2021-01-24	0.33	0.13
2021-01-25	0.37	0.2
2021-01-26	0.43	0.33
2021-01-27	0.5	0.4
2021-01-28	0.55	0.47
2021-01-29	0.62	0.52
2021-01-30	0.68	0.52
2021-01-31	0.72	0.53
2021-02-01	0.8	0.62
2021-02-02	0.88	0.76
2021-02-03	0.99	0.91
2021-02-04	1.08	1.04
2021-02-05	1.17	1.12
2021-02-06	1.23	1.16
2021-02-07	1.26	1.19
2021-02-09	1.41	1.27
2021-02-11	1.59	1.53
2021-02-12	1.68	1.65
2021-02-13	1.73	1.69
2021-02-14	1.76	1.71
2021-02-15	1.83	1.74
2021-02-16	1.9	1.83
2021-02-17	1.96	2.05
2021-02-18	2.03	2.29
2021-02-19	2.09	2.42
2021-02-20	2.14	2.45
2021-02-21	2.17	2.46
2021-02-22	2.24	2.47
2021-02-24	2.38	2.73
2021-02-26	2.53	3.09
2021-02-28	2.61	3.14
2021-03-01	2.67	3.15
2021-03-03	2.82	3.39
2021-03-04	2.89	3.61
2021-03-06	3.03	3.76
2021-03-08	3.13	3.79
2021-03-09	3.2	3.82
2021-03-11	3.35	4.11
2021-03-12	3.43	4.22
2021-03-13	3.49	4.23
2021-03-14	3.54	4.24
2021-03-15	3.61	4.25
2021-03-16	3.69	4.28
2021-03-17	3.79	4.4
2021-03-18	3.88	4.57
2021-03-19	3.98	4.68
2021-03-20	4.04	4.7
2021-03-21	4.09	4.71
2021-03-22	4.18	4.73
2021-03-23	4.28	4.78
2021-03-24	4.38	4.91
2021-03-26	4.59	5.2
2021-03-28	4.72	5.26
2021-03-30	4.94	5.33
2021-03-31	5.06	5.39
2021-04-01	5.17	5.44
2021-04-02	5.25	5.47
2021-04-04	5.39	5.48
2021-04-05	5.47	5.48
2021-04-07	5.7	5.52
2021-04-08	5.8	5.54
2021-04-10	5.99	5.56
2021-04-11	6.05	5.57
2021-04-12	6.14	5.58
2021-04-13	6.23	5.65
2021-04-15	6.41	5.94
2021-04-19	6.69	6.1
2021-04-20	6.76	6.19
2021-04-21	6.85	6.38
2021-04-22	6.93	6.59
2021-04-23	7.01	6.72
2021-04-25	7.14	6.81
2021-04-27	7.34	7.26
2021-04-28	7.49	7.54
2021-04-29	7.65	7.59
2021-05-01	7.9	7.82
2021-05-03	8.12	7.87
2021-05-05	8.59	8.74
2021-05-06	8.86	9.12
2021-05-07	9.15	9.46
2021-05-08	9.33	9.64
2021-05-09	9.45	9.7
2021-05-10	9.68	9.85
2021-05-11	10.03	10.14
2021-05-13	10.66	11.21
2021-05-14	10.93	11.67
2021-05-15	11.13	11.98
2021-05-16	11.27	12.1
2021-05-17	11.52	12.27
2021-05-18	11.94	12.67
2021-05-20	13.17	13.8
2021-05-21	13.7	14.3
2021-05-22	14.01	14.67
2021-05-23	14.2	14.79
2021-05-24	14.42	15.03
2021-05-25	14.88	15.47
2021-05-26	15.73	16.04
2021-05-27	16.49	16.67
2021-05-28	17.14	17.34
2021-05-29	17.45	17.93
2021-05-30	17.67	18.15
2021-05-31	18.11	18.55
2021-06-01	18.81	19.29
2021-06-02	19.68	20.35
2021-06-03	20.18	20.55
2021-06-04	20.8	21.24
2021-06-05	21.17	21.59
2021-06-06	21.45	21.73
2021-06-07	21.95	22.11
2021-06-08	22.8	22.78
2021-06-09	23.97	23.6
2021-06-10	24.91	24.32
2021-06-11	25.74	25.05
2021-06-12	26.11	25.57
2021-06-13	26.37	25.76
2021-06-14	26.9	26.24
2021-06-16	28.82	27.71
2021-06-17	29.72	28.45
2021-06-18	30.49	29.05
2021-06-19	30.86	29.43
2021-06-20	31.13	29.57
2021-06-21	31.63	29.96
2021-06-22	32.47	30.76
2021-06-23	33.47	31.53
2021-06-24	34.13	31.85
2021-06-26	35.1	33.33
2021-06-27	35.34	33.51
2021-06-28	35.8	33.85
2021-06-29	36.44	34.44
2021-06-30	37.12	35.12
2021-07-01	37.76	35.74
2021-07-02	38.31	36.24
2021-07-03	38.58	36.61
2021-07-04	38.8	36.73
2021-07-05	39.2	37
2021-07-06	39.81	37.57
2021-07-07	40.61	38.34
2021-07-08	41.3	38.91
2021-07-09	41.94	39.47
2021-07-11	42.43	40.11
2021-07-12	42.81	40.37
2021-07-13	43.5	40.83
2021-07-14	44.42	41.48
2021-07-15	45.13	42.03
2021-07-17	45.97	42.84
2021-07-19	46.48	43.11
2021-07-20	47.04	43.45
2021-07-21	47.75	43.87
2021-07-22	48.34	44.28
2021-07-23	48.87	44.61
2021-07-25	49.17	44.88
2021-07-26	49.48	45.03
2021-07-27	50.02	45.23
2021-07-28	50.68	45.51
2021-07-29	51.23	45.75
2021-07-30	51.71	45.97
2021-07-31	51.88	46.16
2021-08-01	51.98	46.23
2021-08-02	52.26	46.34
2021-08-03	52.71	46.48
2021-08-04	53.26	46.67
2021-08-05	53.76	46.86
2021-08-07	54.34	47.2
2021-08-09	54.71	47.32
