# Supplementary material for: National and subnational short-term forecasting of COVID-19 in Germany and Poland during early 2021
Source: Commun Med (Lond). 2022 Oct 31;2:136. doi: 10.1038/s43856-022-00191-8 (PMC9622804; doi:10.1038/s43856-022-00191-8)
Supplement: Supplementary file 2 — Supplementary Data 1 [file 43856_2022_191_MOESM2_ESM.zip › data_figures/positivity.csv]

date	positivity_GM	positivity_PL
2020-03-22	6.9	5.69
2020-03-29	8.8	6.53
2020-04-05	9	7.05
2020-04-12	8	5.4
2020-04-19	6.7	4.15
2020-04-26	5	3.08
2020-05-03	3.8	2.45
2020-05-10	2.6	2.46
2020-05-17	1.7	2.12
2020-05-24	1.5	1.99
2020-05-31	1.1	1.73
2020-06-07	0.9	2.07
2020-06-14	0.9	2.26
2020-06-21	1.5	1.97
2020-06-28	0.8	1.45
2020-07-05	0.6	1.56
2020-07-12	0.6	1.52
2020-07-19	0.7	1.78
2020-07-26	0.8	2.38
2020-08-02	1	2.9
2020-08-09	1	3.35
2020-08-16	1	3.2
2020-08-23	0.9	3.17
2020-08-30	0.7	3.03
2020-09-06	0.8	2.49
2020-09-13	0.9	2.39
2020-09-20	1.2	3.89
2020-09-27	1.2	5.8
2020-10-04	1.8	7.86
2020-10-11	2.5	12.58
2020-10-18	3.6	18.84
2020-10-25	5.5	23.48
2020-11-01	7.1	31.04
2020-11-08	7.9	36.59
2020-11-15	8.8	39.58
2020-11-22	9.4	38.61
2020-11-29	9.3	33.78
2020-12-06	9.9	22.8
2020-12-13	11.2	21.48
2020-12-20	11.4	20.98
2020-12-27	13	19.69
2021-01-03	15.4	23.52
2021-01-10	12.8	13.73
2021-01-17	10.4	8.98
2021-01-24	9.9	15.15
2021-01-31	8.5	15.15
2021-02-07	7.5	12.94
2021-02-14	6.4	12.52
2021-02-21	6.1	15.18
2021-02-28	6.1	19.05
2021-03-07	6.2	21.46
2021-03-14	6.7	23.25
2021-03-21	7.9	26.94
2021-03-28	9.3	31.44
2021-04-04	10.9	31.03
2021-04-11	12	23.22
2021-04-18	12.4	22.43
2021-04-25	12.4	16.7
2021-05-02	11.1	11.4
2021-05-09	10.2	7.88
2021-05-16	8.2	5.58
2021-05-23	5.8	3.11
2021-05-30	4.1	1.76
2021-06-06	3.1	0.92
2021-06-13	2.3	0.66
2021-06-20	1.4	0.4
2021-06-27	1	0.29
2021-07-04	0.8	0.22
2021-07-11	1.1	0.2
2021-07-18	1.6	0.23
2021-07-25	2.3	0.28
2021-08-01	2.9	0.33
2021-08-08	3.8	0.39
2021-08-15	6	0.45
2021-08-22	7.8	0.52
2021-08-29	8.2	0.6
2021-09-05	8.6	0.88
2021-09-12	7.9	1.22
2021-09-19	7.4	1.64
2021-09-26	6.4	2
2021-10-03	6.4	2.9
2021-10-10	6.5	4.44
2021-10-17	8.1	6.01
2021-10-24	10.8	10.03
2021-10-31	12.1	13.5
2021-11-07	15.8	17.98
2021-11-14	17.1	19.54
2021-11-21	19.6	23.11
2021-11-28	21	24.97
2021-12-05	20.6	24.8
2021-12-12	19.7	24.12
2021-12-19	18.4	22.2
2021-12-26	16.3	16.88
2022-01-02	21.5	13.45
2022-01-09	22.8	14.22
2022-01-16	24.4	14.02
2022-01-23	32.1	21.53
2022-01-30	40.4	31.31
2022-02-06	44.4	32.85
2022-02-13	44	30.86
2022-02-20	45.4	24.47
2022-02-27	44.8	20.32
2022-03-06	50.7	16.81
2022-03-13	52.9	16.29
2022-03-20	55.6	16.43
2022-03-27	55.2	14.43
2022-04-03	51.9	11.96
2022-04-10	49.3	8.18
2022-04-17	54.7	8.09
