# Supplementary material for: National and subnational short-term forecasting of COVID-19 in Germany and Poland during early 2021
Source: Commun Med (Lond). 2022 Oct 31;2:136. doi: 10.1038/s43856-022-00191-8 (PMC9622804; doi:10.1038/s43856-022-00191-8)
Supplement: Supplementary file 2 — Supplementary Data 1 [file 43856_2022_191_MOESM2_ESM.zip › data_figures/stringency.csv]

date	stringency_GM	stringency_PL
2020-01-21	0	0
2020-01-22	0	0
2020-01-23	0	5.56
2020-01-24	5.56	5.56
2020-01-25	5.56	5.56
2020-01-26	5.56	5.56
2020-01-27	5.56	5.56
2020-01-28	5.56	5.56
2020-01-29	5.56	5.56
2020-01-30	5.56	5.56
2020-01-31	5.56	5.56
2020-02-01	5.56	5.56
2020-02-02	5.56	5.56
2020-02-03	5.56	5.56
2020-02-04	5.56	5.56
2020-02-05	5.56	5.56
2020-02-06	5.56	5.56
2020-02-07	5.56	5.56
2020-02-08	5.56	5.56
2020-02-09	5.56	5.56
2020-02-10	5.56	5.56
2020-02-11	5.56	5.56
2020-02-12	11.11	5.56
2020-02-13	11.11	5.56
2020-02-14	11.11	5.56
2020-02-15	11.11	5.56
2020-02-16	11.11	5.56
2020-02-17	11.11	5.56
2020-02-18	11.11	5.56
2020-02-19	11.11	5.56
2020-02-20	11.11	5.56
2020-02-21	11.11	5.56
2020-02-22	11.11	5.56
2020-02-23	11.11	5.56
2020-02-24	11.11	5.56
2020-02-25	11.11	5.56
2020-02-26	16.67	5.56
2020-02-27	16.67	11.11
2020-02-28	19.44	11.11
2020-02-29	25	11.11
2020-03-01	25	11.11
2020-03-02	25	11.11
2020-03-03	25	11.11
2020-03-04	25	11.11
2020-03-05	25	11.11
2020-03-06	25	11.11
2020-03-07	25	11.11
2020-03-08	25	11.11
2020-03-09	28.7	13.89
2020-03-10	32.87	25
2020-03-11	32.87	25
2020-03-12	32.87	41.67
2020-03-13	32.87	41.67
2020-03-14	32.87	49.07
2020-03-15	32.87	57.41
2020-03-16	42.13	57.41
2020-03-17	42.13	57.41
2020-03-18	52.31	57.41
2020-03-19	55.09	57.41
2020-03-20	57.87	57.41
2020-03-21	68.06	57.41
2020-03-22	76.85	57.41
2020-03-23	76.85	57.41
2020-03-24	76.85	57.41
2020-03-25	76.85	57.41
2020-03-26	76.85	57.41
2020-03-27	76.85	57.41
2020-03-28	76.85	57.41
2020-03-29	76.85	57.41
2020-03-30	76.85	57.41
2020-03-31	76.85	81.48
2020-04-01	76.85	81.48
2020-04-02	76.85	81.48
2020-04-03	76.85	81.48
2020-04-04	76.85	81.48
2020-04-05	76.85	81.48
2020-04-06	76.85	81.48
2020-04-07	76.85	81.48
2020-04-08	76.85	81.48
2020-04-09	76.85	87.04
2020-04-10	76.85	87.04
2020-04-11	76.85	87.04
2020-04-12	76.85	87.04
2020-04-13	76.85	87.04
2020-04-14	76.85	87.04
2020-04-15	76.85	87.04
2020-04-16	76.85	87.04
2020-04-17	76.85	87.04
2020-04-18	76.85	87.04
2020-04-19	76.85	87.04
2020-04-20	76.85	83.33
2020-04-21	76.85	83.33
2020-04-22	76.85	83.33
2020-04-23	76.85	83.33
2020-04-24	76.85	83.33
2020-04-25	76.85	83.33
2020-04-26	76.85	83.33
2020-04-27	76.85	83.33
2020-04-28	76.85	83.33
2020-04-29	76.85	83.33
2020-04-30	76.85	83.33
2020-05-01	76.85	83.33
2020-05-02	76.85	83.33
2020-05-03	75.46	83.33
2020-05-04	71.76	83.33
2020-05-05	71.76	83.33
2020-05-06	66.2	83.33
2020-05-07	64.35	83.33
2020-05-08	64.35	83.33
2020-05-09	64.35	83.33
2020-05-10	64.35	83.33
2020-05-11	64.35	83.33
2020-05-12	64.35	83.33
2020-05-13	64.35	83.33
2020-05-14	64.35	83.33
2020-05-15	64.35	83.33
2020-05-16	61.57	83.33
2020-05-17	61.57	83.33
2020-05-18	61.57	83.33
2020-05-19	59.72	83.33
2020-05-20	59.72	83.33
2020-05-21	59.72	83.33
2020-05-22	59.72	83.33
2020-05-23	59.72	83.33
2020-05-24	59.72	83.33
2020-05-25	59.72	79.63
2020-05-26	59.72	79.63
2020-05-27	59.72	79.63
2020-05-28	59.72	79.63
2020-05-29	59.72	79.63
2020-05-30	59.72	64.81
2020-05-31	59.72	64.81
2020-06-01	59.72	64.81
2020-06-02	59.72	53.7
2020-06-03	59.72	53.7
2020-06-04	59.72	53.7
2020-06-05	59.72	53.7
2020-06-06	59.72	53.7
2020-06-07	59.72	53.7
2020-06-08	59.72	53.7
2020-06-09	59.72	53.7
2020-06-10	59.72	53.7
2020-06-11	59.72	53.7
2020-06-12	59.72	53.7
2020-06-13	59.72	53.7
2020-06-14	59.72	53.7
2020-06-15	59.72	50.93
2020-06-16	59.72	50.93
2020-06-17	59.72	50.93
2020-06-18	63.43	50.93
2020-06-19	63.43	50.93
2020-06-20	63.43	50.93
2020-06-21	63.43	50.93
2020-06-22	63.43	50.93
2020-06-23	63.43	50.93
2020-06-24	63.43	50.93
2020-06-25	63.43	50.93
2020-06-26	63.43	50.93
2020-06-27	63.43	50.93
2020-06-28	63.43	50.93
2020-06-29	63.43	50.93
2020-06-30	63.43	50.93
2020-07-01	63.43	50.93
2020-07-02	63.43	50.93
2020-07-03	63.43	50.93
2020-07-04	63.43	50.93
2020-07-05	63.43	50.93
2020-07-06	63.43	50.93
2020-07-07	55.09	50.93
2020-07-08	55.09	50.93
2020-07-09	55.09	39.81
2020-07-10	55.09	39.81
2020-07-11	55.09	39.81
2020-07-12	55.09	39.81
2020-07-13	55.09	39.81
2020-07-14	55.09	39.81
2020-07-15	55.09	39.81
2020-07-16	55.09	39.81
2020-07-17	55.09	39.81
2020-07-18	55.09	39.81
2020-07-19	55.09	39.81
2020-07-20	55.09	39.81
2020-07-21	55.09	39.81
2020-07-22	55.09	39.81
2020-07-23	55.09	39.81
2020-07-24	55.09	39.81
2020-07-25	55.09	39.81
2020-07-26	55.09	39.81
2020-07-27	55.09	39.81
2020-07-28	55.09	39.81
2020-07-29	55.09	39.81
2020-07-30	55.09	39.81
2020-07-31	57.87	39.81
2020-08-01	57.87	39.81
2020-08-02	57.87	39.81
2020-08-03	57.87	39.81
2020-08-04	57.87	39.81
2020-08-05	57.87	39.81
2020-08-06	57.87	39.81
2020-08-07	59.72	39.81
2020-08-08	56.94	39.81
2020-08-09	56.94	39.81
2020-08-10	56.94	39.81
2020-08-11	56.94	39.81
2020-08-12	56.94	39.81
2020-08-13	56.94	39.81
2020-08-14	56.94	39.81
2020-08-15	56.94	39.81
2020-08-16	56.94	39.81
2020-08-17	56.94	39.81
2020-08-18	56.94	39.81
2020-08-19	56.94	39.81
2020-08-20	56.94	39.81
2020-08-21	56.94	39.81
2020-08-22	56.94	39.81
2020-08-23	56.94	39.81
2020-08-24	59.72	39.81
2020-08-25	59.72	39.81
2020-08-26	59.72	39.81
2020-08-27	59.72	39.81
2020-08-28	59.72	39.81
2020-08-29	59.72	39.81
2020-08-30	59.72	39.81
2020-08-31	59.72	39.81
2020-09-01	59.72	36.11
2020-09-02	59.72	36.11
2020-09-03	57.87	36.11
2020-09-04	49.54	36.11
2020-09-05	49.54	36.11
2020-09-06	49.54	36.11
2020-09-07	49.54	36.11
2020-09-08	49.54	36.11
2020-09-09	49.54	36.11
2020-09-10	49.54	36.11
2020-09-11	49.54	36.11
2020-09-12	49.54	36.11
2020-09-13	49.54	36.11
2020-09-14	49.54	36.11
2020-09-15	49.54	36.11
2020-09-16	49.54	36.11
2020-09-17	49.54	36.11
2020-09-18	49.54	23.15
2020-09-19	49.54	23.15
2020-09-20	49.54	23.15
2020-09-21	49.54	23.15
2020-09-22	49.54	23.15
2020-09-23	49.54	23.15
2020-09-24	49.54	23.15
2020-09-25	49.54	23.15
2020-09-26	49.54	23.15
2020-09-27	49.54	23.15
2020-09-28	49.54	23.15
2020-09-29	49.54	23.15
2020-09-30	49.54	23.15
2020-10-01	49.54	23.15
2020-10-02	49.54	23.15
2020-10-03	49.54	23.15
2020-10-04	49.54	23.15
2020-10-05	49.54	23.15
2020-10-06	49.54	23.15
2020-10-07	49.54	23.15
2020-10-08	49.54	23.15
2020-10-09	49.54	23.15
2020-10-10	49.54	37.04
2020-10-11	49.54	37.04
2020-10-12	49.54	37.04
2020-10-13	49.54	37.04
2020-10-14	49.54	37.04
2020-10-15	58.8	37.04
2020-10-16	58.8	37.04
2020-10-17	58.8	32.87
2020-10-18	58.8	32.87
2020-10-19	58.8	34.72
2020-10-20	58.8	34.72
2020-10-21	58.8	34.72
2020-10-22	60.65	34.72
2020-10-23	60.65	34.72
2020-10-24	60.65	71.3
2020-10-25	60.65	71.3
2020-10-26	60.65	71.3
2020-10-27	60.65	71.3
2020-10-28	60.65	71.3
2020-10-29	60.65	71.3
2020-10-30	60.65	71.3
2020-10-31	60.65	71.3
2020-11-01	60.65	71.3
2020-11-02	62.04	71.3
2020-11-03	62.04	71.3
2020-11-04	62.04	71.3
2020-11-05	62.04	71.3
2020-11-06	62.04	71.3
2020-11-07	62.04	75
2020-11-08	62.04	75
2020-11-09	62.04	75
2020-11-10	62.04	75
2020-11-11	62.04	75
2020-11-12	62.04	75
2020-11-13	62.04	75
2020-11-14	62.04	75
2020-11-15	62.04	75
2020-11-16	62.04	75
2020-11-17	62.04	75
2020-11-18	62.04	75
2020-11-19	62.04	75
2020-11-20	62.04	75
2020-11-21	62.04	75
2020-11-22	62.04	75
2020-11-23	62.04	75
2020-11-24	62.04	75
2020-11-25	62.04	75
2020-11-26	62.04	75
2020-11-27	62.04	75
2020-11-28	62.04	75
2020-11-29	62.04	75
2020-11-30	67.59	75
2020-12-01	67.59	75
2020-12-02	67.59	75
2020-12-03	67.59	75
2020-12-04	67.59	75
2020-12-05	67.59	75
2020-12-06	67.59	75
2020-12-07	67.59	75
2020-12-08	67.59	75
2020-12-09	67.59	75
2020-12-10	67.59	75
2020-12-11	67.59	75
2020-12-12	67.59	75
2020-12-13	67.59	75
2020-12-14	67.59	75
2020-12-15	75	75
2020-12-16	82.41	75
2020-12-17	82.41	75
2020-12-18	82.41	75
2020-12-19	82.41	75
2020-12-20	82.41	75
2020-12-21	82.41	75
2020-12-22	82.41	75
2020-12-23	82.41	75
2020-12-24	82.41	75
2020-12-25	82.41	75
2020-12-26	82.41	75
2020-12-27	82.41	75
2020-12-28	82.41	75
2020-12-29	82.41	75
2020-12-30	82.41	75
2020-12-31	82.41	80.56
2021-01-01	82.41	80.56
2021-01-02	82.41	75
2021-01-03	82.41	75
2021-01-04	82.41	75
2021-01-05	85.19	75
2021-01-06	85.19	75
2021-01-07	85.19	75
2021-01-08	85.19	75
2021-01-09	85.19	75
2021-01-10	83.33	75
2021-01-11	83.33	75
2021-01-12	83.33	75
2021-01-13	83.33	75
2021-01-14	83.33	75
2021-01-15	83.33	75
2021-01-16	83.33	75
2021-01-17	83.33	75
2021-01-18	83.33	71.3
2021-01-19	83.33	71.3
2021-01-20	83.33	71.3
2021-01-21	83.33	71.3
2021-01-22	83.33	71.3
2021-01-23	83.33	71.3
2021-01-24	83.33	71.3
2021-01-25	83.33	71.3
2021-01-26	83.33	71.3
2021-01-27	83.33	71.3
2021-01-28	83.33	71.3
2021-01-29	83.33	71.3
2021-01-30	83.33	71.3
2021-01-31	83.33	71.3
2021-02-01	83.33	71.3
2021-02-02	83.33	71.3
2021-02-03	83.33	71.3
2021-02-04	83.33	71.3
2021-02-05	83.33	71.3
2021-02-06	83.33	71.3
2021-02-07	83.33	71.3
2021-02-08	83.33	71.3
2021-02-09	83.33	71.3
2021-02-10	83.33	71.3
2021-02-11	83.33	71.3
2021-02-12	83.33	71.3
2021-02-13	83.33	71.3
2021-02-14	83.33	71.3
2021-02-15	83.33	71.3
2021-02-16	83.33	71.3
2021-02-17	83.33	71.3
2021-02-18	83.33	71.3
2021-02-19	83.33	71.3
2021-02-20	83.33	71.3
2021-02-21	83.33	71.3
2021-02-22	81.48	71.3
2021-02-23	81.48	71.3
2021-02-24	81.48	71.3
2021-02-25	81.48	71.3
2021-02-26	81.48	71.3
2021-02-27	81.48	73.15
2021-02-28	81.48	73.15
2021-03-01	77.78	73.15
2021-03-02	77.78	73.15
2021-03-03	77.78	73.15
2021-03-04	77.78	73.15
2021-03-05	77.78	70.37
2021-03-06	77.78	70.37
2021-03-07	77.78	70.37
2021-03-08	77.78	70.37
2021-03-09	77.78	70.37
2021-03-10	77.78	70.37
2021-03-11	77.78	70.37
2021-03-12	77.78	70.37
2021-03-13	77.78	70.37
2021-03-14	77.78	70.37
2021-03-15	77.78	70.37
2021-03-16	77.78	70.37
2021-03-17	77.78	70.37
2021-03-18	77.78	70.37
2021-03-19	77.78	70.37
2021-03-20	75	72.22
2021-03-21	75	72.22
2021-03-22	75	72.22
2021-03-23	75	72.22
2021-03-24	75	72.22
2021-03-25	75	72.22
2021-03-26	75	72.22
2021-03-27	75	75.93
2021-03-28	75	75.93
2021-03-29	75	75.93
2021-03-30	75	75.93
2021-03-31	75	75.93
2021-04-01	75	75.93
2021-04-02	75	75.93
2021-04-03	75	75.93
2021-04-04	75	75.93
2021-04-05	75	75.93
2021-04-06	75	75.93
2021-04-07	75	75.93
2021-04-08	75	75.93
2021-04-09	75	75.93
2021-04-10	75	75.93
2021-04-11	75	75.93
2021-04-12	75	75.93
2021-04-13	75	75.93
2021-04-14	75	75.93
2021-04-15	75	75.93
2021-04-16	75	75.93
2021-04-17	75	75.93
2021-04-18	75	75.93
2021-04-19	75	72.22
2021-04-20	75	72.22
2021-04-21	75	72.22
2021-04-22	75	72.22
2021-04-23	75	72.22
2021-04-24	75	72.22
2021-04-25	75	72.22
2021-04-26	75	70.37
2021-04-27	75	70.37
2021-04-28	75	70.37
2021-04-29	75	70.37
2021-04-30	75	70.37
2021-05-01	75	70.37
2021-05-02	75	70.37
2021-05-03	75	70.37
2021-05-04	75	68.52
2021-05-05	75	68.52
2021-05-06	75	68.52
2021-05-07	75	68.52
2021-05-08	75	65.74
2021-05-09	75	65.74
2021-05-10	75	65.74
2021-05-11	75	65.74
2021-05-12	75	65.74
2021-05-13	75	65.74
2021-05-14	75	65.74
2021-05-15	75	62.04
2021-05-16	75	62.04
2021-05-17	75	62.04
2021-05-18	75	62.04
2021-05-19	75	62.04
2021-05-20	75	62.04
2021-05-21	75	62.04
2021-05-22	75	62.04
2021-05-23	75	62.04
2021-05-24	75	62.04
2021-05-25	75	62.04
2021-05-26	75	62.04
2021-05-27	75	62.04
2021-05-28	75	56.48
2021-05-29	75	56.48
2021-05-30	75	56.48
2021-05-31	69.44	56.48
2021-06-01	69.44	56.48
2021-06-02	69.44	56.48
2021-06-03	69.44	56.48
2021-06-04	69.44	56.48
2021-06-05	69.44	56.48
2021-06-06	67.59	53.7
2021-06-07	67.59	53.7
2021-06-08	67.59	53.7
2021-06-09	67.59	53.7
2021-06-10	67.59	53.7
2021-06-11	67.59	53.7
2021-06-12	67.59	53.7
2021-06-13	67.59	53.7
2021-06-14	67.59	53.7
2021-06-15	67.59	53.7
2021-06-16	67.59	53.7
2021-06-17	67.59	53.7
2021-06-18	67.59	53.7
2021-06-19	67.59	53.7
2021-06-20	67.59	53.7
2021-06-21	67.59	53.7
2021-06-22	67.59	53.7
2021-06-23	67.59	53.7
2021-06-24	67.59	53.7
2021-06-25	67.59	53.7
2021-06-26	67.59	44.44
2021-06-27	67.59	44.44
2021-06-28	67.59	44.44
2021-06-29	67.59	44.44
2021-06-30	67.59	44.44
2021-07-01	67.59	44.44
2021-07-02	67.59	44.44
2021-07-03	67.59	44.44
2021-07-04	67.59	44.44
2021-07-05	67.59	44.44
2021-07-06	67.59	44.44
2021-07-07	67.59	44.44
2021-07-08	67.59	44.44
2021-07-09	67.59	44.44
2021-07-10	67.59	44.44
2021-07-11	67.59	44.44
2021-07-12	67.59	44.44
2021-07-13	67.59	44.44
2021-07-14	67.59	44.44
2021-07-15	67.59	44.44
2021-07-16	67.59	44.44
2021-07-17	67.59	44.44
2021-07-18	67.59	44.44
2021-07-19	67.59	44.44
2021-07-20	67.59	44.44
2021-07-21	67.59	44.44
2021-07-22	67.59	44.44
2021-07-23	67.59	44.44
2021-07-24	67.59	44.44
2021-07-25	67.59	44.44
2021-07-26	67.59	44.44
2021-07-27	67.59	38.89
2021-07-28	67.59	38.89
2021-07-29	67.59	38.89
2021-07-30	67.59	38.89
2021-07-31	67.59	38.89
2021-08-01	67.59	38.89
2021-08-02	67.59	38.89
