# Supplementary material for: National and subnational short-term forecasting of COVID-19 in Germany and Poland during early 2021
Source: Commun Med (Lond). 2022 Oct 31;2:136. doi: 10.1038/s43856-022-00191-8 (PMC9622804; doi:10.1038/s43856-022-00191-8)
Supplement: Supplementary file 2 — Supplementary Data 1 [file 43856_2022_191_MOESM2_ESM.zip › data_figures/scores.csv]

	model	target	location	ae.1	wis.1	ae.2	wis.2	ae.3	wis.3	ae.4	wis.4
1	epiforecasts-EpiExpert	inc case	GM	9251.99181646822	5415.09143573945	20232.7451369048	13606.8119715014	29111.3377490079	20140.0511725622	37879.2873025793	24428.6213831604
2	epiforecasts-EpiNow2	inc case	GM	9675.58333333333	6643.69206521739	29347.5833333333	21478.1395289855	51094.8333333333	36965.6357971014	76217.5833333333	54216.4656884058
3	FIAS_FZJ-Epi1Ger	inc case	GM	10218.1936804248	6293.75410702678	25662.4770736065	16621.189131206	39101.8588010251	25939.0777410678	52515.9394494471	35472.4599844624
4	itwm-dSEIR	inc case	GM	6905.10785425	4643.84436864145	18935.4180956667	13626.0513226101	31176.80494575	20772.0758194793	46895.206576	29387.8578058935
5	ITWW-county_repro	inc case	GM	15222.9573920784	12418.45459701	31836.0865817909	25851.0941616085	47796.1314772876	38476.5997478628	66519.510130518	54069.6599636493
6	Karlen-pypm	inc case	GM	18532.0166666667	13628.6682536232	35009.7666666667	25384.9686594202	56242.4666666667	40194.6622681159	89745.4916666667	63975.8479746377
7	KIT-baseline	inc case	GM	12755.6666666667	7952.70532608695	23784.8333333333	17329.8430072464	34870.9166666667	26554.0567753623	44270.4166666667	35228.223442029
8	KIT-extrapolation_baseline	inc case	GM	8823.41666666667	5714.81862028986	22857.5416666667	14678.9977637681	36817.0416666667	23333.4191951087	50965	34905.9383282609
9	KIT-time_series_baseline	inc case	GM	15583.0833333333	10280.5365942029	32306.5	22025.8822101449	47163.5833333333	33930.0149275362	60576.9166666667	46341.9756884058
10	KITCOVIDhub-inverse_wis_ensemble	inc case	GM	8586.08328724877	5294.19777961382	22000.3688322635	13823.8249940488	34037.7307096949	21456.3562871432	48942.7180125715	30201.0834998952
11	KITCOVIDhub-mean_ensemble	inc case	GM	8376.80391189258	5277.44991269765	21824.9616170344	13661.5990007422	33753.845394247	21288.2273887847	48687.5863106351	29682.7226518612
12	KITCOVIDhub-median_ensemble	inc case	GM	7344.23941502589	4660.05807422611	19295.6131190759	12733.9003811435	30153.9963341621	19766.5132008444	45928.1568638871	27397.1449315912
13	LANL-GrowthRate	inc case	GM	12623.2083333333	10541.590626087	15796.7916666667	13944.6058081522	23759.7916666667	17577.4858891304	29959.0416666667	21224.3166835145
14	LeipzigIMISE-SECIR	inc case	GM	9161.45277981557	6375.65722500057	26649.6744149965	19184.8547364808	49421.9092949473	33951.7169476333	79741.1214667743	54914.2763073808
15	MIT_CovidAnalytics-DELPHI	inc case	GM	11909.5454545455	8276.75941102667	22734.3636363636	16005.6093524224	28403.5454545455	22267.759973846	37661.2727272727	29934.0245655112
16	SDSC_ISG-TrendModel	inc case	GM	7861.25403741406	NA	NA	NA	NA	NA	NA	NA
17	USC-SIkJalpha	inc case	GM	13766.3333333333	9000.59014492755	25729.6666666667	17680.8875362319	35434.1666666667	26132.8317028986	46612	36819.2634782609
18	epiforecasts-EpiExpert	inc death	GM	300.24089484127	204.23406410639	508.650440476192	322.640430700946	712.280266203703	463.336141786343	925.072979497355	613.970776701306
19	epiforecasts-EpiNow2	inc death	GM	300.5	187.819094202899	581	416.705	940.166666666667	652.879311594203	1234	833.806413043478
20	FIAS_FZJ-Epi1Ger	inc death	GM	435.668357720803	336.128316298011	655.2566361427	475.15742311217	920.273327893619	624.733578097333	1070.82166941484	688.146625916359
21	IHME-CurveFit	inc death	GM	461.226919289601	NA	661.147018873596	NA	874.084061450558	NA	999.633062660331	NA
22	Imperial-ensemble2	inc death	GM	193	136.386260869565	NA	NA	NA	NA	NA	NA
23	itwm-dSEIR	inc death	GM	482.910691	325.654021119348	534.261036083333	353.973076778442	547.085672583333	348.351724563732	587.768681916667	365.806879135036
24	ITWW-county_repro	inc death	GM	563.575407958105	527.444149232457	285.847657455463	235.93077682643	349.822192219573	266.499781829118	753.381207041661	599.035631352838
25	Karlen-pypm	inc death	GM	380.358333333333	231.772514492753	627.841666666667	393.941945652174	933.475	618.392550724637	1309.01666666667	904.928249999999
26	KIT-baseline	inc death	GM	410.583333333333	276.701557971014	780.083333333333	524.658079710144	1168	833.690688405797	1494.16666666667	1132.38634057971
27	KIT-extrapolation_baseline	inc death	GM	455.625	269.083395108696	805.791666666667	489.95660307971	1330.91666666667	865.191864855073	1893.41666666667	1273.16584583333
28	KIT-time_series_baseline	inc death	GM	406.166666666667	262.993985507246	851.25	600.991195652174	1299	982.811340579711	1791.08333333333	1432.04887681159
29	KITCOVIDhub-inverse_wis_ensemble	inc death	GM	216.255368654921	149.374517304245	306.936505173692	206.983460706915	494.438107125211	319.500616257456	677.719632410382	450.319357059044
30	KITCOVIDhub-mean_ensemble	inc death	GM	219.64248264602	152.446316014591	346.325045607142	218.759398913829	517.968862478535	318.07968273668	711.975113673359	435.131268535835
31	KITCOVIDhub-median_ensemble	inc death	GM	231.784041992543	149.597791832127	376.439524760843	224.916436783664	543.063641378636	332.233190346231	690.005702331678	455.569901928153
32	LANL-GrowthRate	inc death	GM	337.5	221.744895471015	424.958333333333	265.117604891304	715.375	449.949642210145	1037.29166666667	650.900571739131
33	LeipzigIMISE-SECIR	inc death	GM	369.755255472347	280.826392325397	873.904249915251	635.871675490104	1570.04324133249	1107.08065736495	2493.29427639695	1772.64288565312
34	MIT_CovidAnalytics-DELPHI	inc death	GM	802.666666666667	489.571868446506	772.583333333333	450.780559204818	713.166666666667	458.513407933255	687.833333333333	485.739743905154
35	SDSC_ISG-TrendModel	inc death	GM	436.412361552156	NA	NA	NA	NA	NA	NA	NA
36	USC-SIkJalpha	inc death	GM	380.75	254.595869565217	567.75	347.955	761.833333333333	491.882753623188	947.416666666667	616.85731884058
37	epiforecasts-EpiExpert	inc case	PL	9347.62489583332	5808.53459459805	28241.0576517857	19561.0972663684	49189.658297619	36125.6313213521	66413.4784474206	49980.5529070646
38	epiforecasts-EpiNow2	inc case	PL	8669.33333333333	6393.8809057971	30133.3333333333	22535.7869202898	57000.0833333333	40754.0378985507	84239.0833333333	61040.2389130435
39	ICM-agentModel	inc case	PL	24465.7272727273	16578.596158814	28580.9090909091	19022.5593966412	36109.8181818182	21706.3249964457	43758.5454545455	28735.563307111
40	ITWW-county_repro	inc case	PL	18810.625	16021.4498826087	36016.875	31211.8869043478	64635.375	56004.3968548914	111126.791666667	96149.6890019928
41	KIT-baseline	inc case	PL	18710.8333333333	11470.7849275362	34419.75	24900.2957971015	44229.5	36646.0095652174	56963.4166666667	48028.0639130435
42	KIT-extrapolation_baseline	inc case	PL	10390.0416666667	6698.45424927536	32416.5	23760.1286884058	57609.375	47303.3072938406	102745.791666667	82980.9631804348
43	KIT-time_series_baseline	inc case	PL	11423.6666666667	8386.88829710145	31643	22687.834384058	56074.5	43715.5886231884	97934.6666666667	75619.5254710145
44	KITCOVIDhub-inverse_wis_ensemble	inc case	PL	8451.29931642243	5485.86442741846	25279.7933450334	16907.4083328701	41559.3646469043	29313.2341142798	62808.2991146735	45573.37791837
45	KITCOVIDhub-mean_ensemble	inc case	PL	8816.92821192729	5619.28190752643	26309.3924478514	17096.9270890615	44185.3854385339	30161.6612480968	66276.6329992791	46910.0960842536
46	KITCOVIDhub-median_ensemble	inc case	PL	8976.90832440477	5410.56257333366	25951.3722830033	17938.5407304927	44949.0085905092	31670.6697989258	64535.36434837	46726.0011605668
47	LANL-GrowthRate	inc case	PL	10737.8333333333	6546.7354009058	26193.875	16556.6862072464	45833.4166666667	27089.627470471	58322.2916666667	37589.2661686594
48	MIMUW-StochSEIR	inc case	PL	8491.75	6067.40144927536	20002.3333333333	17452.4840217391	37054.8333333333	33387.0067753623	61665.0833333333	56147.9316304348
49	MIT_CovidAnalytics-DELPHI	inc case	PL	24435.4	14345.9028809703	52595.3	35605.0105162461	77199.8	55507.580074255	96730.9	73058.5324756389
50	MOCOS-agent1	inc case	PL	8086.09691770851	6272.26126550725	17320.0636470427	13263.4377153261	25951.4923246883	21655.648348442	43679.1175047927	32808.0715944928
51	SDSC_ISG-TrendModel	inc case	PL	8333.3564535267	NA	NA	NA	NA	NA	NA	NA
52	USC-SIkJalpha	inc case	PL	13247	8677.19123188405	35120.0833333333	26748.7213768116	50908.9166666667	42933.1950362319	66710.5	59344.2654710145
53	epiforecasts-EpiExpert	inc death	PL	221.230547949736	150.986796991552	316.367767857142	194.798336765296	380.556681216932	247.721263837624	538.428538690477	316.171967667167
54	epiforecasts-EpiNow2	inc death	PL	218.5	137.550471014493	389.583333333333	244.663695652174	589.5	407.844601449275	857.5	597.82786231884
55	ICM-agentModel	inc death	PL	506.090909090909	296.150674652156	573.181818181818	503.975514525252	579.727272727273	533.319115281778	656.272727272727	543.663577300123
56	IHME-CurveFit	inc death	PL	352.304720880928	NA	471.643054300108	NA	602.931336247385	NA	521.004720857067	NA
57	Imperial-ensemble2	inc death	PL	190.8	142.713608695652	NA	NA	NA	NA	NA	NA
58	ITWW-county_repro	inc death	PL	547.980877737382	510.471341639393	729.029620691459	656.148236705319	1019.59549881445	885.780663922661	1444.32773158921	1218.90963460773
59	KIT-baseline	inc death	PL	293.166666666667	188.194565217391	458.916666666667	314.835869565217	647.333333333333	481.317753623189	812.5	631.194565217392
60	KIT-extrapolation_baseline	inc death	PL	286	199.312536231884	417.416666666667	296.600255797101	576	430.633473550725	898.625	667.316439311594
61	KIT-time_series_baseline	inc death	PL	311.666666666667	245.744601449275	485.916666666667	388.445471014493	700.916666666667	584.59268115942	1058.41666666667	861.005289855073
62	KITCOVIDhub-inverse_wis_ensemble	inc death	PL	181.647153299298	119.485792727417	232.552829001642	152.846792834186	267.585612052923	190.338710488379	444.233313446994	280.163010224469
63	KITCOVIDhub-mean_ensemble	inc death	PL	168.723658200632	121.472877415612	174.289031665863	156.040726340226	227.783724854095	196.70994628363	402.747895410953	283.261545594048
64	KITCOVIDhub-median_ensemble	inc death	PL	190.489147405477	113.914640559266	214.766981837607	141.841727413625	228.571292137671	187.401737025979	399.278388888889	278.242201587408
65	LANL-GrowthRate	inc death	PL	249.208333333333	146.061482789855	378.416666666667	236.137242028985	479.833333333333	300.123248188406	639.833333333333	394.733834057971
66	MIMUW-StochSEIR	inc death	PL	249.25	235.168949275362	285.583333333333	263.90981884058	347.166666666667	314.264710144927	421.5	349.84481884058
67	MIT_CovidAnalytics-DELPHI	inc death	PL	416.636363636364	260.024699118951	536.363636363636	313.779306004355	769.727272727273	475.674803092953	1061.72727272727	697.995365421541
68	MOCOS-agent1	inc death	PL	158.883122846072	133.860629831904	159.289894300905	141.10175182036	209.758309794955	163.581802504383	220.368894285411	203.331959873153
69	SDSC_ISG-TrendModel	inc death	PL	288.62842229678	NA	NA	NA	NA	NA	NA	NA
70	USC-SIkJalpha	inc death	PL	209.666666666667	142.13347826087	251.833333333333	155.599347826087	244.333333333333	159.615253623188	408.333333333333	270.133079710145
