# Supplementary material for: National and subnational short-term forecasting of COVID-19 in Germany and Poland during early 2021
Source: Commun Med (Lond). 2022 Oct 31;2:136. doi: 10.1038/s43856-022-00191-8 (PMC9622804; doi:10.1038/s43856-022-00191-8)
Supplement: Supplementary file 2 — Supplementary Data 1 [file 43856_2022_191_MOESM2_ESM.zip › data_figures/forecasts.csv]

model	forecast_date	location	target_end_date	target	value.point	value.0.025	value.0.25	value.0.5	value.0.75	value.0.975
FIAS_FZJ-Epi1Ger	2021-01-11	GM	2021-01-16	1 wk ahead inc death	5116.75087260979	4323.09469773218	4843.84767831704	5116.75087260979	5372.20615775924	5940.82904291676
FIAS_FZJ-Epi1Ger	2021-01-11	GM	2021-01-23	2 wk ahead inc death	5363.40099821866	3640.42018970821	4756.46863407168	5363.40099821866	6015.11672127357	7584.89130194109
FIAS_FZJ-Epi1Ger	2021-01-11	GM	2021-01-30	3 wk ahead inc death	5672.78680178877	2982.67207280013	4642.88434586297	5672.78680178877	6807.34447263544	9847.10276056424
FIAS_FZJ-Epi1Ger	2021-01-11	GM	2021-02-06	4 wk ahead inc death	5975.30865773206	2412.64581071818	4524.98258431443	5975.30865773206	7691.3100779319	12791.4056694395
FIAS_FZJ-Epi1Ger	2021-01-18	GM	2021-01-23	1 wk ahead inc death	5523.56351940796	5059.92041130956	5366.00905206454	5523.56351940796	5705.17210390306	6096.05150761766
FIAS_FZJ-Epi1Ger	2021-01-18	GM	2021-01-30	2 wk ahead inc death	4219.23832543597	3418.94328412533	3909.96987131663	4219.23832543597	4562.62138299344	5351.17205262866
FIAS_FZJ-Epi1Ger	2021-01-18	GM	2021-02-06	3 wk ahead inc death	3056.80319589946	2109.06171750423	2665.0597695164	3056.80319589946	3502.52701568176	4579.05028975804
FIAS_FZJ-Epi1Ger	2021-01-18	GM	2021-02-13	4 wk ahead inc death	2159.53427365466	1233.49264738598	1750.17638552974	2159.53427365466	2627.77891134744	3874.84830138927
FIAS_FZJ-Epi1Ger	2021-01-25	GM	2021-01-30	1 wk ahead inc death	5192.24696596306	4635.56556727936	4992.99673623247	5192.24696596306	5376.09621175312	5783.58057851295
FIAS_FZJ-Epi1Ger	2021-01-25	GM	2021-02-06	2 wk ahead inc death	3646.22122642881	2838.97890850503	3344.08937496152	3646.22122642881	3933.29839801199	4620.1032768629
FIAS_FZJ-Epi1Ger	2021-01-25	GM	2021-02-13	3 wk ahead inc death	2456.30937259931	1616.75570062981	2130.9744282319	2456.30937259931	2784.17119032103	3605.40503047177
FIAS_FZJ-Epi1Ger	2021-01-25	GM	2021-02-20	4 wk ahead inc death	1623.7359327838	883.048316260555	1323.45716932843	1623.7359327838	1935.05943236626	2785.5041141525
FIAS_FZJ-Epi1Ger	2021-02-01	GM	2021-02-06	1 wk ahead inc death	4223.77549190976	3979.52446641265	4126.01841093934	4223.77549190976	4349.30125095294	4717.66126620379
FIAS_FZJ-Epi1Ger	2021-02-01	GM	2021-02-13	2 wk ahead inc death	3343.64974341953	3026.97880893453	3196.34584561606	3343.64974341953	3575.96161748844	4392.29775597641
FIAS_FZJ-Epi1Ger	2021-02-01	GM	2021-02-20	3 wk ahead inc death	2539.63479330713	2171.84613317568	2348.29302931351	2539.63479330713	2837.53215042296	4042.8706876762
FIAS_FZJ-Epi1Ger	2021-02-01	GM	2021-02-27	4 wk ahead inc death	1878.80258023356	1507.52733691281	1671.32523837785	1878.80258023356	2219.13821994424	3711.519099959
FIAS_FZJ-Epi1Ger	2021-02-08	GM	2021-02-13	1 wk ahead inc death	3202.1460370736	2950.0693900298	3098.08092197602	3202.1460370736	3301.11336781674	3568.48336792386
FIAS_FZJ-Epi1Ger	2021-02-08	GM	2021-02-20	2 wk ahead inc death	2265.95792943609	1888.06297209297	2100.54483422896	2265.95792943609	2456.92264097603	2968.29117311026
FIAS_FZJ-Epi1Ger	2021-02-08	GM	2021-02-27	3 wk ahead inc death	1512.85072988407	1118.6405417305	1337.968268963	1512.85072988407	1758.74899675927	2427.84349503463
FIAS_FZJ-Epi1Ger	2021-02-08	GM	2021-03-06	4 wk ahead inc death	980.27119613628	626.621320419819	818.849127429463	980.27119613628	1231.0299059213	1970.36762518916
FIAS_FZJ-Epi1Ger	2021-02-15	GM	2021-02-20	1 wk ahead inc death	2590.42790770946	2335.5676952442	2487.10963885185	2590.42790770946	2667.53489161058	2836.38137285941
FIAS_FZJ-Epi1Ger	2021-02-15	GM	2021-02-27	2 wk ahead inc death	1817.95694198351	1429.61500656715	1646.26181300917	1817.95694198351	1927.97025789128	2234.35142800001
FIAS_FZJ-Epi1Ger	2021-02-15	GM	2021-03-06	3 wk ahead inc death	1241.45378463438	834.54325091834	1054.62997330521	1241.45378463438	1359.85596026459	1718.85411432241
FIAS_FZJ-Epi1Ger	2021-02-15	GM	2021-03-13	4 wk ahead inc death	832.837918688141	471.651388470041	656.637886787651	832.837918688141	945.17916787848	1320.01610128032
FIAS_FZJ-Epi1Ger	2021-02-22	GM	2021-02-27	1 wk ahead inc death	2590.16678450302	2339.36260570745	2513.14817841619	2590.16678450302	2679.64204877351	2875.75845993346
FIAS_FZJ-Epi1Ger	2021-02-22	GM	2021-03-06	2 wk ahead inc death	2321.73242752123	1839.01128823992	2165.55794128316	2321.73242752123	2503.00048871511	2935.20429946698
FIAS_FZJ-Epi1Ger	2021-02-22	GM	2021-03-13	3 wk ahead inc death	2073.92879660031	1414.73635871256	1850.46469346522	2073.92879660031	2340.59240416008	3033.38445660036
FIAS_FZJ-Epi1Ger	2021-02-22	GM	2021-03-20	4 wk ahead inc death	1844.25059295109	1078.74173271751	1570.0269346434	1844.25059295109	2186.45082007871	3141.98508860439
FIAS_FZJ-Epi1Ger	2021-03-01	GM	2021-03-06	1 wk ahead inc death	2467.97415269938	2201.906003617	2372.25078412147	2467.97415269938	2547.48877196537	2732.0544363001
FIAS_FZJ-Epi1Ger	2021-03-01	GM	2021-03-13	2 wk ahead inc death	2492.42587961595	1874.03470544702	2246.35457498027	2492.42587961595	2690.49249041333	3145.59210758899
FIAS_FZJ-Epi1Ger	2021-03-01	GM	2021-03-20	3 wk ahead inc death	2528.27203595503	1526.84655992032	2114.48859273236	2528.27203595503	2859.29879053318	3649.31222162723
FIAS_FZJ-Epi1Ger	2021-03-01	GM	2021-03-27	4 wk ahead inc death	2546.90505196972	1220.57882934734	1985.67893013469	2546.90505196972	3040.55496729809	4277.54315419979
FIAS_FZJ-Epi1Ger	2021-03-08	GM	2021-03-13	1 wk ahead inc death	1979.99857096554	1779.95078650614	1918.01361566141	1979.99857096554	2043.89443047944	2191.3923491704
FIAS_FZJ-Epi1Ger	2021-03-08	GM	2021-03-20	2 wk ahead inc death	1996.91365526361	1571.85848447925	1848.90575795718	1996.91365526361	2148.12749980412	2516.54426945316
FIAS_FZJ-Epi1Ger	2021-03-08	GM	2021-03-27	3 wk ahead inc death	1992.86560594525	1365.56825872701	1774.86865549352	1992.86560594525	2260.69043078594	2916.9057408192
FIAS_FZJ-Epi1Ger	2021-03-08	GM	2021-04-03	4 wk ahead inc death	1997.03473289469	1170.17980974228	1695.87990465388	1997.03473289469	2380.74296799977	3369.40256860614
FIAS_FZJ-Epi1Ger	2021-03-15	GM	2021-03-20	1 wk ahead inc death	1928.80704624751	1708.87466829816	1856.83404178477	1928.80704624751	2005.06097290878	2181.78279241674
FIAS_FZJ-Epi1Ger	2021-03-15	GM	2021-03-27	2 wk ahead inc death	2233.66082825792	1684.04904886043	2039.04541822076	2233.66082825792	2432.36948783697	2935.46706789479
FIAS_FZJ-Epi1Ger	2021-03-15	GM	2021-04-03	3 wk ahead inc death	2579.53237209454	1621.23182251775	2225.81818550278	2579.53237209454	2959.73616737379	3993.61001232371
FIAS_FZJ-Epi1Ger	2021-03-15	GM	2021-04-10	4 wk ahead inc death	2980.95487790554	1550.19576397949	2417.7214843866	2980.95487790554	3607.0948582331	5425.5341001657
FIAS_FZJ-Epi1Ger	2021-03-22	GM	2021-03-27	1 wk ahead inc death	1822.84634459226	1619.68474180754	1762.22352353936	1822.84634459226	1881.59035920757	2041.53941392772
FIAS_FZJ-Epi1Ger	2021-03-22	GM	2021-04-03	2 wk ahead inc death	2322.34187584613	1787.72549583516	2118.09100245732	2322.34187584613	2463.87813542596	2951.20152797443
FIAS_FZJ-Epi1Ger	2021-03-22	GM	2021-04-10	3 wk ahead inc death	2922.56191040596	1920.40472959294	2510.11421273152	2922.56191040596	3241.49354803239	4307.15790395264
FIAS_FZJ-Epi1Ger	2021-03-22	GM	2021-04-17	4 wk ahead inc death	3641.09304313526	2041.79701534819	2952.16552347313	3641.09304313526	4225.45120713438	6118.77165849153
FIAS_FZJ-Epi1Ger	2021-03-29	GM	2021-04-03	1 wk ahead inc death	1333.64425638945	1182.67380354048	1275.57869760138	1333.64425638945	1372.68991560599	1492.66158982637
FIAS_FZJ-Epi1Ger	2021-03-29	GM	2021-04-10	2 wk ahead inc death	1599.43013213012	1243.26413634899	1464.15114530066	1599.43013213012	1705.63901519082	2030.90371956421
FIAS_FZJ-Epi1Ger	2021-03-29	GM	2021-04-17	3 wk ahead inc death	1890.38428825792	1277.4348401653	1645.96698932949	1890.38428825792	2097.10117192703	2739.27903184992
FIAS_FZJ-Epi1Ger	2021-03-29	GM	2021-04-24	4 wk ahead inc death	2207.49497788618	1293.93765429092	1839.21292716708	2207.49497788618	2544.46284314673	3658.83939957403
FIAS_FZJ-Epi1Ger	2021-01-11	GM	2021-01-16	1 wk ahead inc case	147676.612790795	101526.813777598	132003.625155086	147676.612790795	164246.8018654	201480.66157957
FIAS_FZJ-Epi1Ger	2021-01-11	GM	2021-01-23	2 wk ahead inc case	156564.493263706	81638.1569386598	128714.735282857	156564.493263706	186803.038016971	263885.108746393
FIAS_FZJ-Epi1Ger	2021-01-11	GM	2021-01-30	3 wk ahead inc case	165354.96807982	65255.9574477194	125358.603140428	165354.96807982	211512.935185551	344041.430903645
FIAS_FZJ-Epi1Ger	2021-01-11	GM	2021-02-06	4 wk ahead inc case	174145.244721653	51947.493569867	121964.528003111	174145.244721653	239987.821817414	445105.475536483
FIAS_FZJ-Epi1Ger	2021-01-18	GM	2021-01-23	1 wk ahead inc case	89922.8940158641	71303.2968860526	83036.1937075776	89922.8940158641	97635.5125269079	114761.169378202
FIAS_FZJ-Epi1Ger	2021-01-18	GM	2021-01-30	2 wk ahead inc case	62147.7549875583	39773.916536536	53050.5153473077	62147.7549875583	72252.0691267296	96371.5033758811
FIAS_FZJ-Epi1Ger	2021-01-18	GM	2021-02-06	3 wk ahead inc case	42660.1813675939	21680.4793859829	33433.1862242252	42660.1813675939	53251.8755719023	80892.1237166072
FIAS_FZJ-Epi1Ger	2021-01-18	GM	2021-02-13	4 wk ahead inc case	29177.3154612453	11597.9392692512	20860.1912413771	29177.3154612453	39313.8106042096	68258.3480171031
FIAS_FZJ-Epi1Ger	2021-01-25	GM	2021-01-30	1 wk ahead inc case	63914.7142809671	46851.9609823735	57641.4912329681	63914.7142809671	69795.214963523	83488.8237585784
FIAS_FZJ-Epi1Ger	2021-01-25	GM	2021-02-06	2 wk ahead inc case	41112.7086787226	23957.3608431696	34486.4403793772	41112.7086787226	47653.8689448654	63775.7620915297
FIAS_FZJ-Epi1Ger	2021-01-25	GM	2021-02-13	3 wk ahead inc case	26481.0883827691	12126.5424019236	20615.2343095883	26481.0883827691	32501.9870570031	48820.4313178563
FIAS_FZJ-Epi1Ger	2021-01-25	GM	2021-02-20	4 wk ahead inc case	16989.5186764273	6053.73362145592	12331.1927610208	16989.5186764273	22178.7079440169	37295.04189743
FIAS_FZJ-Epi1Ger	2021-02-01	GM	2021-02-06	1 wk ahead inc case	71484.3155649128	64057.4236827584	67926.3740602291	71484.3155649128	76410.6961098595	93628.1473073497
FIAS_FZJ-Epi1Ger	2021-02-01	GM	2021-02-13	2 wk ahead inc case	52385.6482747677	43980.3504157865	48092.1312603152	52385.6482747677	59200.7546469146	85325.3290734777
FIAS_FZJ-Epi1Ger	2021-02-01	GM	2021-02-20	3 wk ahead inc case	37986.491135316	29638.8501861937	33377.1415677571	37986.491135316	45535.6620806092	78200.3440554355
FIAS_FZJ-Epi1Ger	2021-02-01	GM	2021-02-27	4 wk ahead inc case	27543.1581013342	19840.0902148009	23086.38310984	27543.1581013342	35136.1821609169	71560.6888815241
FIAS_FZJ-Epi1Ger	2021-02-08	GM	2021-02-13	1 wk ahead inc case	46294.5323962186	37156.4352364593	42312.5287577166	46294.5323962186	50566.5220900999	61854.7597580378
FIAS_FZJ-Epi1Ger	2021-02-08	GM	2021-02-20	2 wk ahead inc case	29235.3338449344	19957.4667907561	25171.1354450952	29235.3338449344	34900.5800992557	49864.2196622999
FIAS_FZJ-Epi1Ger	2021-02-08	GM	2021-02-27	3 wk ahead inc case	18318.8102846894	10300.4800123221	14575.1956664113	18318.8102846894	23927.7553702065	40210.5359071462
FIAS_FZJ-Epi1Ger	2021-02-08	GM	2021-03-06	4 wk ahead inc case	11456.7040073583	5272.49417574554	8380.13730720922	11456.7040073583	16460.0094490148	32464.3715760527
FIAS_FZJ-Epi1Ger	2021-02-15	GM	2021-02-20	1 wk ahead inc case	34419.2403513156	25592.6215119831	30675.0830171904	34419.2403513156	36956.6031727889	43520.482300899
FIAS_FZJ-Epi1Ger	2021-02-15	GM	2021-02-27	2 wk ahead inc case	22839.2621170459	13750.3567989054	18556.4144630208	22839.2621170459	25339.4585224061	33172.6598163298
FIAS_FZJ-Epi1Ger	2021-02-15	GM	2021-03-06	3 wk ahead inc case	14951.092242933	7237.3094810955	11242.2300124417	14951.092242933	17326.0654256159	25238.3048506639
FIAS_FZJ-Epi1Ger	2021-02-15	GM	2021-03-13	4 wk ahead inc case	9771.57071069924	3826.55427702549	6790.89626249743	9771.57071069924	11843.0714002715	19146.4043176463
FIAS_FZJ-Epi1Ger	2021-02-22	GM	2021-02-27	1 wk ahead inc case	46608.3139628465	36594.5884998994	43501.0479042865	46608.3139628465	50260.1524234222	58652.974148605
FIAS_FZJ-Epi1Ger	2021-02-22	GM	2021-03-06	2 wk ahead inc case	41649.5703951078	27693.2926327291	36962.4469899716	41649.5703951078	47135.3964432718	60997.0909979236
FIAS_FZJ-Epi1Ger	2021-02-22	GM	2021-03-13	3 wk ahead inc case	36986.8360818594	20912.0732338018	31309.8187965209	36986.8360818594	44014.8013308214	63337.910967816
FIAS_FZJ-Epi1Ger	2021-02-22	GM	2021-03-20	4 wk ahead inc case	33008.8020993126	15766.5553092561	26446.2984725517	33008.8020993126	41243.281172382	65486.9251438554
FIAS_FZJ-Epi1Ger	2021-03-01	GM	2021-03-06	1 wk ahead inc case	57280.1737200001	43651.3880230482	51926.8428030156	57280.1737200001	61316.600816067	70815.4514533365
FIAS_FZJ-Epi1Ger	2021-03-01	GM	2021-03-13	2 wk ahead inc case	57873.2274925006	34740.2423552886	48557.8320691291	57873.2274925006	65307.7720116302	82590.8665411605
FIAS_FZJ-Epi1Ger	2021-03-01	GM	2021-03-20	3 wk ahead inc case	58445.8951711063	27373.812550567	45448.102125419	58445.8951711063	69555.3296044957	96899.7432760831
FIAS_FZJ-Epi1Ger	2021-03-01	GM	2021-03-27	4 wk ahead inc case	59036.5609020169	21476.0178746807	42647.2069116494	59036.5609020169	74153.3297590146	113025.02110558
FIAS_FZJ-Epi1Ger	2021-03-08	GM	2021-03-13	1 wk ahead inc case	58958.0832537238	46801.6555238472	54898.5327382013	58958.0832537238	63106.5290360095	72944.2718911443
FIAS_FZJ-Epi1Ger	2021-03-08	GM	2021-03-20	2 wk ahead inc case	58855.2368197232	40061.4206301672	52396.4455416413	58855.2368197232	66504.471980432	84931.023567901
FIAS_FZJ-Epi1Ger	2021-03-08	GM	2021-03-27	3 wk ahead inc case	58824.3214730053	34120.918074971	49962.7045647996	58824.3214730053	70037.7475394398	98315.9008579818
FIAS_FZJ-Epi1Ger	2021-03-08	GM	2021-04-03	4 wk ahead inc case	58446.9910853214	28878.6567966555	47584.0725742524	58446.9910853214	73125.1785368635	113556.431336598
FIAS_FZJ-Epi1Ger	2021-03-15	GM	2021-03-20	1 wk ahead inc case	81039.5196206746	62695.0748343838	74863.7090317737	81039.5196206746	87375.443817436	102929.337152446
FIAS_FZJ-Epi1Ger	2021-03-15	GM	2021-03-27	2 wk ahead inc case	93803.6793113116	59921.5548760189	81276.0451105133	93803.6793113116	106606.371348854	140788.558878776
FIAS_FZJ-Epi1Ger	2021-03-15	GM	2021-04-03	3 wk ahead inc case	108393.443063377	57026.8640227869	88563.5544104978	108393.443063377	129943.514828312	191631.192541244
FIAS_FZJ-Epi1Ger	2021-03-15	GM	2021-04-10	4 wk ahead inc case	125219.638286037	53797.0143840418	96016.862805725	125219.638286037	158618.707017186	259843.576863899
FIAS_FZJ-Epi1Ger	2021-03-22	GM	2021-03-27	1 wk ahead inc case	115637.488516583	91952.0716756408	107202.594887086	115637.488516583	122085.103542271	142443.668794616
FIAS_FZJ-Epi1Ger	2021-03-22	GM	2021-04-03	2 wk ahead inc case	146486.763708905	98714.4936929497	127403.300320374	146486.763708905	160831.167022617	208317.185087744
FIAS_FZJ-Epi1Ger	2021-03-22	GM	2021-04-10	3 wk ahead inc case	182610.091387708	104433.435960859	149678.32049096	182610.091387708	210488.839236808	300165.47815141
FIAS_FZJ-Epi1Ger	2021-03-22	GM	2021-04-17	4 wk ahead inc case	225958.183536244	109994.2834716	174808.803720497	225958.183536244	271793.342072433	421920.093219951
FIAS_FZJ-Epi1Ger	2021-03-29	GM	2021-04-03	1 wk ahead inc case	136018.378894418	108335.014124288	125667.509758284	136018.378894418	144406.751029909	168095.652878376
FIAS_FZJ-Epi1Ger	2021-03-29	GM	2021-04-10	2 wk ahead inc case	160485.889832339	110281.668707949	140937.642333333	160485.889832339	177333.170492104	227030.960334136
FIAS_FZJ-Epi1Ger	2021-03-29	GM	2021-04-17	3 wk ahead inc case	188665.405347422	111499.848470166	157520.606578912	188665.405347422	215854.424665907	305667.33274254
FIAS_FZJ-Epi1Ger	2021-03-29	GM	2021-04-24	4 wk ahead inc case	218180.827893146	112182.957172895	173475.935625372	218180.827893146	258075.175167356	399488.609891948
SDSC_ISG-TrendModel	2021-01-11	GM	2021-01-16	1 wk ahead inc death	5909.90739966217	NA	NA	NA	NA	NA
SDSC_ISG-TrendModel	2021-01-11	PL	2021-01-16	1 wk ahead inc death	2069.5398828547	NA	NA	NA	NA	NA
SDSC_ISG-TrendModel	2021-01-18	GM	2021-01-23	1 wk ahead inc death	6087.11782914036	NA	NA	NA	NA	NA
SDSC_ISG-TrendModel	2021-01-18	PL	2021-01-23	1 wk ahead inc death	1572.35207975332	NA	NA	NA	NA	NA
SDSC_ISG-TrendModel	2021-01-25	GM	2021-01-30	1 wk ahead inc death	4551.26982035206	NA	NA	NA	NA	NA
SDSC_ISG-TrendModel	2021-01-25	PL	2021-01-30	1 wk ahead inc death	1468.2549089507	NA	NA	NA	NA	NA
SDSC_ISG-TrendModel	2021-02-01	GM	2021-02-06	1 wk ahead inc death	3555.82891310842	NA	NA	NA	NA	NA
SDSC_ISG-TrendModel	2021-02-01	PL	2021-02-06	1 wk ahead inc death	1531.53535664103	NA	NA	NA	NA	NA
SDSC_ISG-TrendModel	2021-02-08	GM	2021-02-13	1 wk ahead inc death	4589.09873736581	NA	NA	NA	NA	NA
SDSC_ISG-TrendModel	2021-02-08	PL	2021-02-13	1 wk ahead inc death	1757.96802562443	NA	NA	NA	NA	NA
SDSC_ISG-TrendModel	2021-02-15	GM	2021-02-20	1 wk ahead inc death	2380.12392242723	NA	NA	NA	NA	NA
SDSC_ISG-TrendModel	2021-02-15	PL	2021-02-20	1 wk ahead inc death	1593.27677138268	NA	NA	NA	NA	NA
SDSC_ISG-TrendModel	2021-02-22	GM	2021-02-27	1 wk ahead inc death	1977.47337923732	NA	NA	NA	NA	NA
SDSC_ISG-TrendModel	2021-02-22	PL	2021-02-27	1 wk ahead inc death	1278.63869735385	NA	NA	NA	NA	NA
SDSC_ISG-TrendModel	2021-03-01	GM	2021-03-06	1 wk ahead inc death	1802.54892631396	NA	NA	NA	NA	NA
SDSC_ISG-TrendModel	2021-03-01	PL	2021-03-06	1 wk ahead inc death	1596.4776821771	NA	NA	NA	NA	NA
SDSC_ISG-TrendModel	2021-03-08	GM	2021-03-13	1 wk ahead inc death	1227.56415153692	NA	NA	NA	NA	NA
SDSC_ISG-TrendModel	2021-03-08	PL	2021-03-13	1 wk ahead inc death	1442.57562334077	NA	NA	NA	NA	NA
SDSC_ISG-TrendModel	2021-03-15	GM	2021-03-20	1 wk ahead inc death	1008.76800964735	NA	NA	NA	NA	NA
SDSC_ISG-TrendModel	2021-03-15	PL	2021-03-20	1 wk ahead inc death	1965.5191169692	NA	NA	NA	NA	NA
SDSC_ISG-TrendModel	2021-03-22	GM	2021-03-27	1 wk ahead inc death	1141.42554728867	NA	NA	NA	NA	NA
SDSC_ISG-TrendModel	2021-03-22	PL	2021-03-27	1 wk ahead inc death	2134.11513291859	NA	NA	NA	NA	NA
SDSC_ISG-TrendModel	2021-03-29	GM	2021-04-03	1 wk ahead inc death	895.358158306204	NA	NA	NA	NA	NA
SDSC_ISG-TrendModel	2021-03-29	PL	2021-04-03	1 wk ahead inc death	2575.65061284069	NA	NA	NA	NA	NA
SDSC_ISG-TrendModel	2021-01-11	GM	2021-01-16	1 wk ahead inc case	125704.072339272	NA	NA	NA	NA	NA
SDSC_ISG-TrendModel	2021-01-11	PL	2021-01-16	1 wk ahead inc case	61887.7545930212	NA	NA	NA	NA	NA
SDSC_ISG-TrendModel	2021-01-18	GM	2021-01-23	1 wk ahead inc case	103186.000111873	NA	NA	NA	NA	NA
SDSC_ISG-TrendModel	2021-01-18	PL	2021-01-23	1 wk ahead inc case	36101.2591601049	NA	NA	NA	NA	NA
SDSC_ISG-TrendModel	2021-01-25	GM	2021-01-30	1 wk ahead inc case	77290.0536922105	NA	NA	NA	NA	NA
SDSC_ISG-TrendModel	2021-01-25	PL	2021-01-30	1 wk ahead inc case	31016.7912096737	NA	NA	NA	NA	NA
SDSC_ISG-TrendModel	2021-02-01	GM	2021-02-06	1 wk ahead inc case	50993.9547907207	NA	NA	NA	NA	NA
SDSC_ISG-TrendModel	2021-02-01	PL	2021-02-06	1 wk ahead inc case	33904.3811717983	NA	NA	NA	NA	NA
SDSC_ISG-TrendModel	2021-02-08	GM	2021-02-13	1 wk ahead inc case	56992.898391264	NA	NA	NA	NA	NA
SDSC_ISG-TrendModel	2021-02-08	PL	2021-02-13	1 wk ahead inc case	34278.5101980735	NA	NA	NA	NA	NA
SDSC_ISG-TrendModel	2021-02-15	GM	2021-02-20	1 wk ahead inc case	36835.1252345773	NA	NA	NA	NA	NA
SDSC_ISG-TrendModel	2021-02-15	PL	2021-02-20	1 wk ahead inc case	41419.3414317721	NA	NA	NA	NA	NA
SDSC_ISG-TrendModel	2021-02-22	GM	2021-02-27	1 wk ahead inc case	51955.6851897077	NA	NA	NA	NA	NA
SDSC_ISG-TrendModel	2021-02-22	PL	2021-02-27	1 wk ahead inc case	57434.9597972867	NA	NA	NA	NA	NA
SDSC_ISG-TrendModel	2021-03-01	GM	2021-03-06	1 wk ahead inc case	56319.1211235919	NA	NA	NA	NA	NA
SDSC_ISG-TrendModel	2021-03-01	PL	2021-03-06	1 wk ahead inc case	82560.2390487576	NA	NA	NA	NA	NA
SDSC_ISG-TrendModel	2021-03-08	GM	2021-03-13	1 wk ahead inc case	58204.1166344555	NA	NA	NA	NA	NA
SDSC_ISG-TrendModel	2021-03-08	PL	2021-03-13	1 wk ahead inc case	104955.917611439	NA	NA	NA	NA	NA
SDSC_ISG-TrendModel	2021-03-15	GM	2021-03-20	1 wk ahead inc case	79164.6960176197	NA	NA	NA	NA	NA
SDSC_ISG-TrendModel	2021-03-15	PL	2021-03-20	1 wk ahead inc case	130663.145752812	NA	NA	NA	NA	NA
SDSC_ISG-TrendModel	2021-03-22	GM	2021-03-27	1 wk ahead inc case	91616.306533155	NA	NA	NA	NA	NA
SDSC_ISG-TrendModel	2021-03-22	PL	2021-03-27	1 wk ahead inc case	173914.031809218	NA	NA	NA	NA	NA
SDSC_ISG-TrendModel	2021-03-29	GM	2021-04-03	1 wk ahead inc case	107177.718498858	NA	NA	NA	NA	NA
SDSC_ISG-TrendModel	2021-03-29	PL	2021-04-03	1 wk ahead inc case	219330.100040235	NA	NA	NA	NA	NA
Imperial-ensemble1	2021-01-11	GM	2021-01-16	1 wk ahead inc death	7061	4623	4768	7061	7230	7528
Imperial-ensemble1	2021-01-11	PL	2021-01-16	1 wk ahead inc death	2151	1998	2080	2151	2474	2637
Imperial-ensemble1	2021-01-25	GM	2021-01-30	1 wk ahead inc death	4598	3749	3877	4598	4909	5070
Imperial-ensemble1	2021-01-25	PL	2021-01-30	1 wk ahead inc death	2047	1493	1568	2047	2147	2243
Imperial-ensemble1	2021-02-01	GM	2021-02-06	1 wk ahead inc death	4625	3549	3678	4625	4711	4858
Imperial-ensemble1	2021-02-01	PL	2021-02-06	1 wk ahead inc death	1845	1471	1549	1845	1900	1974
Imperial-ensemble1	2021-02-08	GM	2021-02-13	1 wk ahead inc death	3885	3137	3259	3885	4124	4268
Imperial-ensemble1	2021-02-08	PL	2021-02-13	1 wk ahead inc death	1951	1640	1722	1951	2088	2185
Imperial-ensemble1	2021-02-15	GM	2021-02-20	1 wk ahead inc death	2738	2283	2386	2738	2805	2918
Imperial-ensemble1	2021-02-15	PL	2021-02-20	1 wk ahead inc death	1695	1556	1629	1695	1743	1813
Imperial-ensemble1	2021-02-22	GM	2021-02-27	1 wk ahead inc death	2405	1995	2090	2405	2465	2567
Imperial-ensemble1	2021-02-22	PL	2021-02-27	1 wk ahead inc death	1455	1292	1366	1455	1501	1567
Imperial-ensemble1	2021-03-01	GM	2021-03-06	1 wk ahead inc death	1886	1751	1827	1886	1954	2037
Imperial-ensemble1	2021-03-01	PL	2021-03-06	1 wk ahead inc death	1914	1739	1856	1914	1954	2018
Imperial-ensemble1	2021-03-15	GM	2021-03-20	1 wk ahead inc death	1271	1169	1233	1271	1308	1374
Imperial-ensemble1	2021-03-15	PL	2021-03-20	1 wk ahead inc death	2474	2205	2362	2474	2531	2613
Imperial-ensemble1	2021-03-22	GM	2021-03-27	1 wk ahead inc death	1191	1063	1129	1191	1344	1425
Imperial-ensemble1	2021-03-22	PL	2021-03-27	1 wk ahead inc death	2483	2175	2316	2483	2546	2631
Imperial-ensemble1	2021-03-29	GM	2021-04-03	1 wk ahead inc death	1095	961	1045	1095	1273	1352
Imperial-ensemble1	2021-03-29	PL	2021-04-03	1 wk ahead inc death	3008	2663	2813	3008	3194	3319
Imperial-ensemble2	2021-01-11	GM	2021-01-16	1 wk ahead inc death	6680	4622	4763	6680	7647	7950
Imperial-ensemble2	2021-01-11	PL	2021-01-16	1 wk ahead inc death	2151	1968	2060	2151	2523	2671
Imperial-ensemble2	2021-01-25	GM	2021-01-30	1 wk ahead inc death	4758	3747	3873	4758	5022	5180
Imperial-ensemble2	2021-01-25	PL	2021-01-30	1 wk ahead inc death	2050	1496	1569	2050	2149	2239
Imperial-ensemble2	2021-02-01	GM	2021-02-06	1 wk ahead inc death	4587	3551	3679	4587	4751	4928
Imperial-ensemble2	2021-02-01	PL	2021-02-06	1 wk ahead inc death	1832	1472	1549	1832	1880	1949
Imperial-ensemble2	2021-02-08	GM	2021-02-13	1 wk ahead inc death	3935	3137	3257	3935	4114	4254
Imperial-ensemble2	2021-02-08	PL	2021-02-13	1 wk ahead inc death	1970	1639	1721	1970	2041	2124
Imperial-ensemble2	2021-02-15	GM	2021-02-20	1 wk ahead inc death	2763	2284	2384	2763	2838	2953
Imperial-ensemble2	2021-02-15	PL	2021-02-20	1 wk ahead inc death	1711	1556	1631	1711	1756	1823
Imperial-ensemble2	2021-02-22	GM	2021-02-27	1 wk ahead inc death	2377	1997	2092	2377	2510	2647
Imperial-ensemble2	2021-02-22	PL	2021-02-27	1 wk ahead inc death	1463	1287	1361	1463	1504	1564
Imperial-ensemble2	2021-03-01	GM	2021-03-06	1 wk ahead inc death	1891	1734	1816	1891	1957	2039
Imperial-ensemble2	2021-03-01	PL	2021-03-06	1 wk ahead inc death	1869	1753	1823	1869	1930	2010
Imperial-ensemble2	2021-03-15	GM	2021-03-20	1 wk ahead inc death	1268	1145	1213	1268	1308	1371
Imperial-ensemble2	2021-03-15	PL	2021-03-20	1 wk ahead inc death	2431	2291	2375	2431	2514	2615
Imperial-ensemble2	2021-03-22	GM	2021-03-27	1 wk ahead inc death	1190	1040	1108	1190	1345	1425
Imperial-ensemble2	2021-03-22	PL	2021-03-27	1 wk ahead inc death	2487	2221	2348	2487	2546	2628
Imperial-ensemble2	2021-03-29	GM	2021-04-03	1 wk ahead inc death	1098	995	1057	1098	1273	1351
Imperial-ensemble2	2021-03-29	PL	2021-04-03	1 wk ahead inc death	3013	2771	2911	3013	3163	3280
KIT-baseline	2021-01-11	GM	2021-01-16	1 wk ahead inc death	5793	3362	4855	5793	6845	9183
KIT-baseline	2021-01-11	GM	2021-01-23	2 wk ahead inc death	5793	3362	4855	5793	6845	9183
KIT-baseline	2021-01-11	GM	2021-01-30	3 wk ahead inc death	5793	3362	4855	5793	6845	9183
KIT-baseline	2021-01-11	GM	2021-02-06	4 wk ahead inc death	5793	3362	4855	5793	6845	9183
KIT-baseline	2021-01-11	PL	2021-01-16	1 wk ahead inc death	1606	1201	1458	1606	1765	2093
KIT-baseline	2021-01-11	PL	2021-01-23	2 wk ahead inc death	1606	1201	1458	1606	1765	2093
KIT-baseline	2021-01-11	PL	2021-01-30	3 wk ahead inc death	1606	1201	1458	1606	1765	2093
KIT-baseline	2021-01-11	PL	2021-02-06	4 wk ahead inc death	1606	1201	1458	1606	1765	2093
KIT-baseline	2021-01-18	GM	2021-01-23	1 wk ahead inc death	6034	4191	5349	6034	6776	8351
KIT-baseline	2021-01-18	GM	2021-01-30	2 wk ahead inc death	6034	4191	5349	6034	6776	8351
KIT-baseline	2021-01-18	GM	2021-02-06	3 wk ahead inc death	6034	4191	5349	6034	6776	8351
KIT-baseline	2021-01-18	GM	2021-02-13	4 wk ahead inc death	6034	4191	5349	6034	6776	8351
KIT-baseline	2021-01-18	PL	2021-01-23	1 wk ahead inc death	2227	1386	1907	2227	2580	3352
KIT-baseline	2021-01-18	PL	2021-01-30	2 wk ahead inc death	2227	1386	1907	2227	2580	3352
KIT-baseline	2021-01-18	PL	2021-02-06	3 wk ahead inc death	2227	1386	1907	2227	2580	3352
KIT-baseline	2021-01-18	PL	2021-02-13	4 wk ahead inc death	2227	1386	1907	2227	2580	3352
KIT-baseline	2021-01-25	GM	2021-01-30	1 wk ahead inc death	5491	3818	4869	5491	6164	7592
KIT-baseline	2021-01-25	GM	2021-02-06	2 wk ahead inc death	5491	3818	4869	5491	6164	7592
KIT-baseline	2021-01-25	GM	2021-02-13	3 wk ahead inc death	5491	3818	4869	5491	6164	7592
KIT-baseline	2021-01-25	GM	2021-02-20	4 wk ahead inc death	5491	3818	4869	5491	6164	7592
KIT-baseline	2021-01-25	PL	2021-01-30	1 wk ahead inc death	2031	1289	1750	2031	2340	3013
KIT-baseline	2021-01-25	PL	2021-02-06	2 wk ahead inc death	2031	1289	1750	2031	2340	3013
KIT-baseline	2021-01-25	PL	2021-02-13	3 wk ahead inc death	2031	1289	1750	2031	2340	3013
KIT-baseline	2021-01-25	PL	2021-02-20	4 wk ahead inc death	2031	1289	1750	2031	2340	3013
KIT-baseline	2021-02-01	GM	2021-02-06	1 wk ahead inc death	4985	3618	4481	4985	5525	6658
KIT-baseline	2021-02-01	GM	2021-02-13	2 wk ahead inc death	4985	3618	4481	4985	5525	6658
KIT-baseline	2021-02-01	GM	2021-02-20	3 wk ahead inc death	4985	3618	4481	4985	5525	6658
KIT-baseline	2021-02-01	GM	2021-02-27	4 wk ahead inc death	4985	3618	4481	4985	5525	6658
KIT-baseline	2021-02-01	PL	2021-02-06	1 wk ahead inc death	1845	1180	1593	1845	2121	2721
KIT-baseline	2021-02-01	PL	2021-02-13	2 wk ahead inc death	1845	1180	1593	1845	2121	2721
KIT-baseline	2021-02-01	PL	2021-02-20	3 wk ahead inc death	1845	1180	1593	1845	2121	2721
KIT-baseline	2021-02-01	PL	2021-02-27	4 wk ahead inc death	1845	1180	1593	1845	2121	2721
KIT-baseline	2021-02-08	GM	2021-02-13	1 wk ahead inc death	4724	3847	4409	4724	5054	5723
KIT-baseline	2021-02-08	GM	2021-02-20	2 wk ahead inc death	4724	3847	4409	4724	5054	5723
KIT-baseline	2021-02-08	GM	2021-02-27	3 wk ahead inc death	4724	3847	4409	4724	5054	5723
KIT-baseline	2021-02-08	GM	2021-03-06	4 wk ahead inc death	4724	3847	4409	4724	5054	5723
KIT-baseline	2021-02-08	PL	2021-02-13	1 wk ahead inc death	1906	1278	1671	1906	2162	2710
KIT-baseline	2021-02-08	PL	2021-02-20	2 wk ahead inc death	1906	1278	1671	1906	2162	2710
KIT-baseline	2021-02-08	PL	2021-02-27	3 wk ahead inc death	1906	1278	1671	1906	2162	2710
KIT-baseline	2021-02-08	PL	2021-03-06	4 wk ahead inc death	1906	1278	1671	1906	2162	2710
KIT-baseline	2021-02-15	GM	2021-02-20	1 wk ahead inc death	3424	2420	3052	3424	3825	4673
KIT-baseline	2021-02-15	GM	2021-02-27	2 wk ahead inc death	3424	2420	3052	3424	3825	4673
KIT-baseline	2021-02-15	GM	2021-03-06	3 wk ahead inc death	3424	2420	3052	3424	3825	4673
KIT-baseline	2021-02-15	GM	2021-03-13	4 wk ahead inc death	3424	2420	3052	3424	3825	4673
KIT-baseline	2021-02-15	PL	2021-02-20	1 wk ahead inc death	1705	1383	1589	1705	1826	2072
KIT-baseline	2021-02-15	PL	2021-02-27	2 wk ahead inc death	1705	1383	1589	1705	1826	2072
KIT-baseline	2021-02-15	PL	2021-03-06	3 wk ahead inc death	1705	1383	1589	1705	1826	2072
KIT-baseline	2021-02-15	PL	2021-03-13	4 wk ahead inc death	1705	1383	1589	1705	1826	2072
KIT-baseline	2021-02-22	GM	2021-02-27	1 wk ahead inc death	2923	2017	2586	2923	3289	4066
KIT-baseline	2021-02-22	GM	2021-03-06	2 wk ahead inc death	2923	2017	2586	2923	3289	4066
KIT-baseline	2021-02-22	GM	2021-03-13	3 wk ahead inc death	2923	2017	2586	2923	3289	4066
KIT-baseline	2021-02-22	GM	2021-03-20	4 wk ahead inc death	2923	2017	2586	2923	3289	4066
KIT-baseline	2021-02-22	PL	2021-02-27	1 wk ahead inc death	1389	1074	1274	1389	1510	1759
KIT-baseline	2021-02-22	PL	2021-03-06	2 wk ahead inc death	1389	1074	1274	1389	1510	1759
KIT-baseline	2021-02-22	PL	2021-03-13	3 wk ahead inc death	1389	1074	1274	1389	1510	1759
KIT-baseline	2021-02-22	PL	2021-03-20	4 wk ahead inc death	1389	1074	1274	1389	1510	1759
KIT-baseline	2021-03-01	GM	2021-03-06	1 wk ahead inc death	2156	1345	1848	2156	2498	3242
KIT-baseline	2021-03-01	GM	2021-03-13	2 wk ahead inc death	2156	1345	1848	2156	2498	3242
KIT-baseline	2021-03-01	GM	2021-03-20	3 wk ahead inc death	2156	1345	1848	2156	2498	3242
KIT-baseline	2021-03-01	GM	2021-03-27	4 wk ahead inc death	2156	1345	1848	2156	2498	3242
KIT-baseline	2021-03-01	PL	2021-03-06	1 wk ahead inc death	1521	1178	1397	1521	1653	1924
KIT-baseline	2021-03-01	PL	2021-03-13	2 wk ahead inc death	1521	1178	1397	1521	1653	1924
KIT-baseline	2021-03-01	PL	2021-03-20	3 wk ahead inc death	1521	1178	1397	1521	1653	1924
KIT-baseline	2021-03-01	PL	2021-03-27	4 wk ahead inc death	1521	1178	1397	1521	1653	1924
KIT-baseline	2021-03-08	GM	2021-03-13	1 wk ahead inc death	1883	1152	1604	1883	2192	2869
KIT-baseline	2021-03-08	GM	2021-03-20	2 wk ahead inc death	1883	1152	1604	1883	2192	2869
KIT-baseline	2021-03-08	GM	2021-03-27	3 wk ahead inc death	1883	1152	1604	1883	2192	2869
KIT-baseline	2021-03-08	GM	2021-04-03	4 wk ahead inc death	1883	1152	1604	1883	2192	2869
KIT-baseline	2021-03-08	PL	2021-03-13	1 wk ahead inc death	1510	1172	1387	1510	1640	1907
KIT-baseline	2021-03-08	PL	2021-03-20	2 wk ahead inc death	1510	1172	1387	1510	1640	1907
KIT-baseline	2021-03-08	PL	2021-03-27	3 wk ahead inc death	1510	1172	1387	1510	1640	1907
KIT-baseline	2021-03-08	PL	2021-04-03	4 wk ahead inc death	1510	1172	1387	1510	1640	1907
KIT-baseline	2021-03-15	GM	2021-03-20	1 wk ahead inc death	1475	943	1274	1475	1696	2175
KIT-baseline	2021-03-15	GM	2021-03-27	2 wk ahead inc death	1475	943	1274	1475	1696	2175
KIT-baseline	2021-03-15	GM	2021-04-03	3 wk ahead inc death	1475	943	1274	1475	1696	2175
KIT-baseline	2021-03-15	GM	2021-04-10	4 wk ahead inc death	1475	943	1274	1475	1696	2175
KIT-baseline	2021-03-15	PL	2021-03-20	1 wk ahead inc death	1797	1344	1631	1797	1974	2341
KIT-baseline	2021-03-15	PL	2021-03-27	2 wk ahead inc death	1797	1344	1631	1797	1974	2341
KIT-baseline	2021-03-15	PL	2021-04-03	3 wk ahead inc death	1797	1344	1631	1797	1974	2341
KIT-baseline	2021-03-15	PL	2021-04-10	4 wk ahead inc death	1797	1344	1631	1797	1974	2341
KIT-baseline	2021-03-22	GM	2021-03-27	1 wk ahead inc death	1245	792	1073	1245	1434	1844
KIT-baseline	2021-03-22	GM	2021-04-03	2 wk ahead inc death	1245	792	1073	1245	1434	1844
KIT-baseline	2021-03-22	GM	2021-04-10	3 wk ahead inc death	1245	792	1073	1245	1434	1844
KIT-baseline	2021-03-22	GM	2021-04-17	4 wk ahead inc death	1245	792	1073	1245	1434	1844
KIT-baseline	2021-03-22	PL	2021-03-27	1 wk ahead inc death	2071	1607	1902	2071	2248	2614
KIT-baseline	2021-03-22	PL	2021-04-03	2 wk ahead inc death	2071	1607	1902	2071	2248	2614
KIT-baseline	2021-03-22	PL	2021-04-10	3 wk ahead inc death	2071	1607	1902	2071	2248	2614
KIT-baseline	2021-03-22	PL	2021-04-17	4 wk ahead inc death	2071	1607	1902	2071	2248	2614
KIT-baseline	2021-03-29	GM	2021-04-03	1 wk ahead inc death	1205	863	1078	1205	1340	1625
KIT-baseline	2021-03-29	GM	2021-04-10	2 wk ahead inc death	1205	863	1078	1205	1340	1625
KIT-baseline	2021-03-29	GM	2021-04-17	3 wk ahead inc death	1205	863	1078	1205	1340	1625
KIT-baseline	2021-03-29	GM	2021-04-24	4 wk ahead inc death	1205	863	1078	1205	1340	1625
KIT-baseline	2021-03-29	PL	2021-04-03	1 wk ahead inc death	2470	1823	2233	2470	2724	3253
KIT-baseline	2021-03-29	PL	2021-04-10	2 wk ahead inc death	2470	1823	2233	2470	2724	3253
KIT-baseline	2021-03-29	PL	2021-04-17	3 wk ahead inc death	2470	1823	2233	2470	2724	3253
KIT-baseline	2021-03-29	PL	2021-04-24	4 wk ahead inc death	2470	1823	2233	2470	2724	3253
KIT-baseline	2021-01-11	GM	2021-01-16	1 wk ahead inc case	135427	103029	123602	135427	148023	174055
KIT-baseline	2021-01-11	GM	2021-01-23	2 wk ahead inc case	135427	103029	123602	135427	148023	174055
KIT-baseline	2021-01-11	GM	2021-01-30	3 wk ahead inc case	135427	103029	123602	135427	148023	174055
KIT-baseline	2021-01-11	GM	2021-02-06	4 wk ahead inc case	135427	103029	123602	135427	148023	174055
KIT-baseline	2021-01-11	PL	2021-01-16	1 wk ahead inc case	59536	48593	55601	59536	63652	72008
KIT-baseline	2021-01-11	PL	2021-01-23	2 wk ahead inc case	59536	48593	55601	59536	63652	72008
KIT-baseline	2021-01-11	PL	2021-01-30	3 wk ahead inc case	59536	48593	55601	59536	63652	72008
KIT-baseline	2021-01-11	PL	2021-02-06	4 wk ahead inc case	59536	48593	55601	59536	63652	72008
KIT-baseline	2021-01-18	GM	2021-01-23	1 wk ahead inc case	127511	101269	118019	127511	137520	157970
KIT-baseline	2021-01-18	GM	2021-01-30	2 wk ahead inc case	127511	101269	118019	127511	137520	157970
KIT-baseline	2021-01-18	GM	2021-02-06	3 wk ahead inc case	127511	101269	118019	127511	137520	157970
KIT-baseline	2021-01-18	GM	2021-02-13	4 wk ahead inc case	127511	101269	118019	127511	137520	157970
KIT-baseline	2021-01-18	PL	2021-01-23	1 wk ahead inc case	56245	45907	52528	56245	60133	68028
KIT-baseline	2021-01-18	PL	2021-01-30	2 wk ahead inc case	56245	45907	52528	56245	60133	68028
KIT-baseline	2021-01-18	PL	2021-02-06	3 wk ahead inc case	56245	45907	52528	56245	60133	68028
KIT-baseline	2021-01-18	PL	2021-02-13	4 wk ahead inc case	56245	45907	52528	56245	60133	68028
KIT-baseline	2021-01-25	GM	2021-01-30	1 wk ahead inc case	102299	75459	92438	102299	112878	134918
KIT-baseline	2021-01-25	GM	2021-02-06	2 wk ahead inc case	102299	75459	92438	102299	112878	134918
KIT-baseline	2021-01-25	GM	2021-02-13	3 wk ahead inc case	102299	75459	92438	102299	112878	134918
KIT-baseline	2021-01-25	GM	2021-02-20	4 wk ahead inc case	102299	75459	92438	102299	112878	134918
KIT-baseline	2021-01-25	PL	2021-01-30	1 wk ahead inc case	41929	30155	37580	41929	46601	56430
KIT-baseline	2021-01-25	PL	2021-02-06	2 wk ahead inc case	41929	30155	37580	41929	46601	56430
KIT-baseline	2021-01-25	PL	2021-02-13	3 wk ahead inc case	41929	30155	37580	41929	46601	56430
KIT-baseline	2021-01-25	PL	2021-02-20	4 wk ahead inc case	41929	30155	37580	41929	46601	56430
KIT-baseline	2021-02-01	GM	2021-02-06	1 wk ahead inc case	81826	59250	73499	81826	90759	109577
KIT-baseline	2021-02-01	GM	2021-02-13	2 wk ahead inc case	81826	59250	73499	81826	90759	109577
KIT-baseline	2021-02-01	GM	2021-02-20	3 wk ahead inc case	81826	59250	73499	81826	90759	109577
KIT-baseline	2021-02-01	GM	2021-02-27	4 wk ahead inc case	81826	59250	73499	81826	90759	109577
KIT-baseline	2021-02-01	PL	2021-02-06	1 wk ahead inc case	37829	27691	34098	37829	41822	50182
KIT-baseline	2021-02-01	PL	2021-02-13	2 wk ahead inc case	37829	27691	34098	37829	41822	50182
KIT-baseline	2021-02-01	PL	2021-02-20	3 wk ahead inc case	37829	27691	34098	37829	41822	50182
KIT-baseline	2021-02-01	PL	2021-02-27	4 wk ahead inc case	37829	27691	34098	37829	41822	50182
KIT-baseline	2021-02-08	GM	2021-02-13	1 wk ahead inc case	69535	48620	61764	69535	77932	95733
KIT-baseline	2021-02-08	GM	2021-02-20	2 wk ahead inc case	69535	48620	61764	69535	77932	95733
KIT-baseline	2021-02-08	GM	2021-02-27	3 wk ahead inc case	69535	48620	61764	69535	77932	95733
KIT-baseline	2021-02-08	GM	2021-03-06	4 wk ahead inc case	69535	48620	61764	69535	77932	95733
KIT-baseline	2021-02-08	PL	2021-02-13	1 wk ahead inc case	36474	26726	32888	36474	40311	48345
KIT-baseline	2021-02-08	PL	2021-02-20	2 wk ahead inc case	36474	26726	32888	36474	40311	48345
KIT-baseline	2021-02-08	PL	2021-02-27	3 wk ahead inc case	36474	26726	32888	36474	40311	48345
KIT-baseline	2021-02-08	PL	2021-03-06	4 wk ahead inc case	36474	26726	32888	36474	40311	48345
KIT-baseline	2021-02-15	GM	2021-02-20	1 wk ahead inc case	52238	33099	44980	52238	60239	77637
KIT-baseline	2021-02-15	GM	2021-02-27	2 wk ahead inc case	52238	33099	44980	52238	60239	77637
KIT-baseline	2021-02-15	GM	2021-03-06	3 wk ahead inc case	52238	33099	44980	52238	60239	77637
KIT-baseline	2021-02-15	GM	2021-03-13	4 wk ahead inc case	52238	33099	44980	52238	60239	77637
KIT-baseline	2021-02-15	PL	2021-02-20	1 wk ahead inc case	37197	27394	33594	37197	41048	49098
KIT-baseline	2021-02-15	PL	2021-02-27	2 wk ahead inc case	37197	27394	33594	37197	41048	49098
KIT-baseline	2021-02-15	PL	2021-03-06	3 wk ahead inc case	37197	27394	33594	37197	41048	49098
KIT-baseline	2021-02-15	PL	2021-03-13	4 wk ahead inc case	37197	27394	33594	37197	41048	49098
KIT-baseline	2021-02-22	GM	2021-02-27	1 wk ahead inc case	49832	33451	43694	49832	56520	70851
KIT-baseline	2021-02-22	GM	2021-03-06	2 wk ahead inc case	49832	33451	43694	49832	56520	70851
KIT-baseline	2021-02-22	GM	2021-03-13	3 wk ahead inc case	49832	33451	43694	49832	56520	70851
KIT-baseline	2021-02-22	GM	2021-03-20	4 wk ahead inc case	49832	33451	43694	49832	56520	70851
KIT-baseline	2021-02-22	PL	2021-02-27	1 wk ahead inc case	45959	35859	42292	45959	49831	57797
KIT-baseline	2021-02-22	PL	2021-03-06	2 wk ahead inc case	45959	35859	42292	45959	49831	57797
KIT-baseline	2021-02-22	PL	2021-03-13	3 wk ahead inc case	45959	35859	42292	45959	49831	57797
KIT-baseline	2021-02-22	PL	2021-03-20	4 wk ahead inc case	45959	35859	42292	45959	49831	57797
KIT-baseline	2021-03-01	GM	2021-03-06	1 wk ahead inc case	55064	39123	49161	55064	61421	74840
KIT-baseline	2021-03-01	GM	2021-03-13	2 wk ahead inc case	55064	39123	49161	55064	61421	74840
KIT-baseline	2021-03-01	GM	2021-03-20	3 wk ahead inc case	55064	39123	49161	55064	61421	74840
KIT-baseline	2021-03-01	GM	2021-03-27	4 wk ahead inc case	55064	39123	49161	55064	61421	74840
KIT-baseline	2021-03-01	PL	2021-03-06	1 wk ahead inc case	60863	41162	53492	60863	68882	86032
KIT-baseline	2021-03-01	PL	2021-03-13	2 wk ahead inc case	60863	41162	53492	60863	68882	86032
KIT-baseline	2021-03-01	PL	2021-03-20	3 wk ahead inc case	60863	41162	53492	60863	68882	86032
KIT-baseline	2021-03-01	PL	2021-03-27	4 wk ahead inc case	60863	41162	53492	60863	68882	86032
KIT-baseline	2021-03-08	GM	2021-03-13	1 wk ahead inc case	57225	42353	51765	57225	63056	75229
KIT-baseline	2021-03-08	GM	2021-03-20	2 wk ahead inc case	57225	42353	51765	57225	63056	75229
KIT-baseline	2021-03-08	GM	2021-03-27	3 wk ahead inc case	57225	42353	51765	57225	63056	75229
KIT-baseline	2021-03-08	GM	2021-04-03	4 wk ahead inc case	57225	42353	51765	57225	63056	75229
KIT-baseline	2021-03-08	PL	2021-03-13	1 wk ahead inc case	80176	48272	67948	80176	93792	123856
KIT-baseline	2021-03-08	PL	2021-03-20	2 wk ahead inc case	80176	48272	67948	80176	93792	123856
KIT-baseline	2021-03-08	PL	2021-03-27	3 wk ahead inc case	80176	48272	67948	80176	93792	123856
KIT-baseline	2021-03-08	PL	2021-04-03	4 wk ahead inc case	80176	48272	67948	80176	93792	123856
KIT-baseline	2021-03-15	GM	2021-03-20	1 wk ahead inc case	66155	53997	61783	66155	70728	80013
KIT-baseline	2021-03-15	GM	2021-03-27	2 wk ahead inc case	66155	53997	61783	66155	70728	80013
KIT-baseline	2021-03-15	GM	2021-04-03	3 wk ahead inc case	66155	53997	61783	66155	70728	80013
KIT-baseline	2021-03-15	GM	2021-04-10	4 wk ahead inc case	66155	53997	61783	66155	70728	80013
KIT-baseline	2021-03-15	PL	2021-03-20	1 wk ahead inc case	99321	56339	82644	99321	118207	160096
KIT-baseline	2021-03-15	PL	2021-03-27	2 wk ahead inc case	99321	56339	82644	99321	118207	160096
KIT-baseline	2021-03-15	PL	2021-04-03	3 wk ahead inc case	99321	56339	82644	99321	118207	160096
KIT-baseline	2021-03-15	PL	2021-04-10	4 wk ahead inc case	99321	56339	82644	99321	118207	160096
KIT-baseline	2021-03-22	GM	2021-03-27	1 wk ahead inc case	86500	60852	76983	86500	96771	118588
KIT-baseline	2021-03-22	GM	2021-04-03	2 wk ahead inc case	86500	60852	76983	86500	96771	118588
KIT-baseline	2021-03-22	GM	2021-04-10	3 wk ahead inc case	86500	60852	76983	86500	96771	118588
KIT-baseline	2021-03-22	GM	2021-04-17	4 wk ahead inc case	86500	60852	76983	86500	96771	118588
KIT-baseline	2021-03-22	PL	2021-03-27	1 wk ahead inc case	137804	71905	111799	137804	167672	235359
KIT-baseline	2021-03-22	PL	2021-04-03	2 wk ahead inc case	137804	71905	111799	137804	167672	235359
KIT-baseline	2021-03-22	PL	2021-04-10	3 wk ahead inc case	137804	71905	111799	137804	167672	235359
KIT-baseline	2021-03-22	PL	2021-04-17	4 wk ahead inc case	137804	71905	111799	137804	167672	235359
KIT-baseline	2021-03-29	GM	2021-04-03	1 wk ahead inc case	107997	70947	94050	107997	123364	156151
KIT-baseline	2021-03-29	GM	2021-04-10	2 wk ahead inc case	107997	70947	94050	107997	123364	156151
KIT-baseline	2021-03-29	GM	2021-04-17	3 wk ahead inc case	107997	70947	94050	107997	123364	156151
KIT-baseline	2021-03-29	GM	2021-04-24	4 wk ahead inc case	107997	70947	94050	107997	123364	156151
KIT-baseline	2021-03-29	PL	2021-04-03	1 wk ahead inc case	174128	94072	142759	174128	209800	290394
KIT-baseline	2021-03-29	PL	2021-04-10	2 wk ahead inc case	174128	94072	142759	174128	209800	290394
KIT-baseline	2021-03-29	PL	2021-04-17	3 wk ahead inc case	174128	94072	142759	174128	209800	290394
KIT-baseline	2021-03-29	PL	2021-04-24	4 wk ahead inc case	174128	94072	142759	174128	209800	290394
KITCOVIDhub-mean_ensemble	2021-01-11	GM	2021-01-16	1 wk ahead inc death	5791.80787367345	4244.72439439262	5224.63076760501	5791.80787367345	6366.93592023439	7529.05376529609
KITCOVIDhub-mean_ensemble	2021-01-11	GM	2021-01-23	2 wk ahead inc death	6226.49832891622	4019.3298931317	5364.1910113632	6226.49832891622	7171.54578946409	9268.78128493713
KITCOVIDhub-mean_ensemble	2021-01-11	GM	2021-01-30	3 wk ahead inc death	6840.45110791804	3869.64541469101	5614.865078568	6840.45110791804	8400.48307282568	12287.8418918993
KITCOVIDhub-mean_ensemble	2021-01-11	GM	2021-02-06	4 wk ahead inc death	7380.11664671651	3615.09503060785	5707.86386027563	7380.11664671651	9750.86909713285	16602.9710794568
KITCOVIDhub-mean_ensemble	2021-01-11	PL	2021-01-16	1 wk ahead inc death	1859.8558924067	1226.41815023742	1631.16778954114	1859.8558924067	2193.51726861957	2917.98156855961
KITCOVIDhub-mean_ensemble	2021-01-11	PL	2021-01-23	2 wk ahead inc death	1911.48597636158	1079.6213855563	1583.3822905016	1911.48597636158	2312.10510677491	3439.6100831727
KITCOVIDhub-mean_ensemble	2021-01-11	PL	2021-01-30	3 wk ahead inc death	1977.51811884508	989.89924801043	1540.42092383999	1977.51811884508	2614.03004155085	4464.60166805845
KITCOVIDhub-mean_ensemble	2021-01-11	PL	2021-02-06	4 wk ahead inc death	2003.4235381504	836.881937513814	1425.44817677512	2003.4235381504	2846.67992328427	5492.7590504709
KITCOVIDhub-mean_ensemble	2021-01-18	GM	2021-01-23	1 wk ahead inc death	5784.98293907707	4018.79197129796	5111.6178602416	5784.98293907707	6325.66633819698	7391.3095215437
KITCOVIDhub-mean_ensemble	2021-01-18	GM	2021-01-30	2 wk ahead inc death	5662.88846250876	3323.41673405723	4694.76573771465	5662.88846250876	6627.3516161814	8897.70746922186
KITCOVIDhub-mean_ensemble	2021-01-18	GM	2021-02-06	3 wk ahead inc death	5476.85452546502	2811.59631436528	4288.80702795083	5476.85452546502	6961.1043190093	11960.6398167036
KITCOVIDhub-mean_ensemble	2021-01-18	GM	2021-02-13	4 wk ahead inc death	5193.11319512036	2425.64279167433	3848.09144185802	5193.11319512036	7322.26930083775	18926.992018731
KITCOVIDhub-mean_ensemble	2021-01-18	PL	2021-01-23	1 wk ahead inc death	2163.92433684264	1251.55028464455	1811.48716725026	2163.92433684264	2479.64952760561	3412.45731804527
KITCOVIDhub-mean_ensemble	2021-01-18	PL	2021-01-30	2 wk ahead inc death	2317.65689223692	1194.31785948271	1842.08458719468	2317.65689223692	2798.64214981408	4048.97385294176
KITCOVIDhub-mean_ensemble	2021-01-18	PL	2021-02-06	3 wk ahead inc death	2301.40705231178	1037.4965480078	1733.49505882789	2301.40705231178	2934.64503709901	4545.49487980021
KITCOVIDhub-mean_ensemble	2021-01-18	PL	2021-02-13	4 wk ahead inc death	2272.96185761143	888.735801933726	1613.59663017721	2272.96185761143	3065.01903200006	5088.60969146989
KITCOVIDhub-mean_ensemble	2021-01-25	GM	2021-01-30	1 wk ahead inc death	5115.69927544034	3710.38308901179	4615.07128123187	5115.69927544034	5730.99543647769	6680.91035594057
KITCOVIDhub-mean_ensemble	2021-01-25	GM	2021-02-06	2 wk ahead inc death	4651.70579138098	2716.94430824896	3838.51519857751	4651.70579138098	5416.07586563388	7063.14589372937
KITCOVIDhub-mean_ensemble	2021-01-25	GM	2021-02-13	3 wk ahead inc death	4152.00159684437	1941.65795809733	3308.21788274484	4152.00159684437	5143.61852250214	7980.56225333736
KITCOVIDhub-mean_ensemble	2021-01-25	GM	2021-02-20	4 wk ahead inc death	3771.91347275376	1505.1236424374	2744.63670687415	3771.91347275376	5044.28894289191	10362.0595961823
KITCOVIDhub-mean_ensemble	2021-01-25	PL	2021-01-30	1 wk ahead inc death	1843.17665889334	1215.93651144092	1607.72496198388	1843.17665889334	2153.71829689387	2845.36767692618
KITCOVIDhub-mean_ensemble	2021-01-25	PL	2021-02-06	2 wk ahead inc death	1744.24425270316	1029.42737650192	1428.24896796435	1744.24425270316	2083.55955352025	2867.72853771704
KITCOVIDhub-mean_ensemble	2021-01-25	PL	2021-02-13	3 wk ahead inc death	1568.50485105092	832.3570029896	1221.70509827489	1568.50485105092	1929.64820350363	2811.99529290913
KITCOVIDhub-mean_ensemble	2021-01-25	PL	2021-02-20	4 wk ahead inc death	1444.65362173951	695.832349040216	1056.05648010742	1444.65362173951	1847.64563502973	2846.78895632932
KITCOVIDhub-mean_ensemble	2021-02-01	GM	2021-02-06	1 wk ahead inc death	4417.66143012761	3228.25524794896	4031.43991775318	4417.66143012761	4775.782425604	5617.28847546528
KITCOVIDhub-mean_ensemble	2021-02-01	GM	2021-02-13	2 wk ahead inc death	3848.36520362189	2517.29844033125	3399.76438985441	3848.36520362189	4357.97941799133	5461.27283911963
KITCOVIDhub-mean_ensemble	2021-02-01	GM	2021-02-20	3 wk ahead inc death	3275.75393123284	1845.59642298213	2751.4825313088	3275.75393123284	3836.78392992426	5253.69114946758
KITCOVIDhub-mean_ensemble	2021-02-01	GM	2021-02-27	4 wk ahead inc death	2803.96194620975	1330.85818466921	2239.15614133275	2803.96194620975	3446.35155391174	5138.11665592657
KITCOVIDhub-mean_ensemble	2021-02-01	PL	2021-02-06	1 wk ahead inc death	1684.9936736356	1166.2248261451	1491.28371784813	1684.9936736356	1903.69603376625	2337.16587022472
KITCOVIDhub-mean_ensemble	2021-02-01	PL	2021-02-13	2 wk ahead inc death	1553.66763392244	983.96507178541	1324.23616289727	1553.66763392244	1821.87108336382	2415.73896680515
KITCOVIDhub-mean_ensemble	2021-02-01	PL	2021-02-20	3 wk ahead inc death	1405.33944689644	842.102927371551	1142.90069831948	1405.33944689644	1725.2707625108	2397.05392113661
KITCOVIDhub-mean_ensemble	2021-02-01	PL	2021-02-27	4 wk ahead inc death	1287.62031343337	732.493044299272	999.355513924528	1287.62031343337	1639.3906315578	2422.74201195323
KITCOVIDhub-mean_ensemble	2021-02-08	GM	2021-02-13	1 wk ahead inc death	3916.46170534151	2871.43330369472	3601.78140033538	3916.46170534151	4228.25107697917	4985.41236584401
KITCOVIDhub-mean_ensemble	2021-02-08	GM	2021-02-20	2 wk ahead inc death	3413.29264871512	2139.62783301689	3013.91103592206	3413.29264871512	3811.73918262591	4849.64434456404
KITCOVIDhub-mean_ensemble	2021-02-08	GM	2021-02-27	3 wk ahead inc death	2891.96162687601	1533.01048084952	2436.89417288359	2891.96162687601	3388.42791785323	4763.2101591806
KITCOVIDhub-mean_ensemble	2021-02-08	GM	2021-03-06	4 wk ahead inc death	2493.75634112625	1180.74919854489	1989.56942739568	2493.75634112625	3080.06544254092	4802.02308579143
KITCOVIDhub-mean_ensemble	2021-02-08	PL	2021-02-13	1 wk ahead inc death	1718.86924029692	1217.20103097269	1532.9931270961	1718.86924029692	1932.67510526825	2420.9262966934
KITCOVIDhub-mean_ensemble	2021-02-08	PL	2021-02-20	2 wk ahead inc death	1684.68413773057	1041.11639512052	1452.22442268674	1684.68413773057	1962.77280808786	2618.38223134918
KITCOVIDhub-mean_ensemble	2021-02-08	PL	2021-02-27	3 wk ahead inc death	1607.97183538692	874.618061712086	1333.61361156252	1607.97183538692	1936.34458646377	2725.92711113343
KITCOVIDhub-mean_ensemble	2021-02-08	PL	2021-03-06	4 wk ahead inc death	1546.92050189251	750.710047626827	1230.97371663718	1546.92050189251	1924.86194972269	2887.92205254905
KITCOVIDhub-mean_ensemble	2021-02-15	GM	2021-02-20	1 wk ahead inc death	3028.59942241216	2291.46516096519	2774.53596099481	3028.59942241216	3294.85580946832	3956.60720649796
KITCOVIDhub-mean_ensemble	2021-02-15	GM	2021-02-27	2 wk ahead inc death	2427.72866588706	1613.48332920371	2138.02725050435	2427.72866588706	2733.44748903811	3532.65749776065
KITCOVIDhub-mean_ensemble	2021-02-15	GM	2021-03-06	3 wk ahead inc death	1930.38507029271	973.507355568394	1602.70807497181	1930.38507029271	2297.88653113584	3223.88447383308
KITCOVIDhub-mean_ensemble	2021-02-15	GM	2021-03-13	4 wk ahead inc death	1554.90240385424	564.057378372776	1205.73276690612	1554.90240385424	1980.18443518286	3063.72089497337
KITCOVIDhub-mean_ensemble	2021-02-15	PL	2021-02-20	1 wk ahead inc death	1560.49787343398	1005.94349438347	1374.68897058697	1560.49787343398	1768.24941921172	2164.58400382573
KITCOVIDhub-mean_ensemble	2021-02-15	PL	2021-02-27	2 wk ahead inc death	1563.12136791537	902.616688512971	1320.40093569246	1563.12136791537	1825.52564257943	2337.31198123324
KITCOVIDhub-mean_ensemble	2021-02-15	PL	2021-03-06	3 wk ahead inc death	1546.49891184721	847.466782682526	1277.16328676411	1546.49891184721	1882.62994367793	2527.25011344872
KITCOVIDhub-mean_ensemble	2021-02-15	PL	2021-03-13	4 wk ahead inc death	1533.27307847274	757.621672669971	1210.87901822643	1533.27307847274	1919.19013801733	2744.11924834435
KITCOVIDhub-mean_ensemble	2021-02-22	GM	2021-02-27	1 wk ahead inc death	2621.87522554795	1758.12871588274	2349.72714356885	2621.87522554795	2907.82460865337	3448.44494950739
KITCOVIDhub-mean_ensemble	2021-02-22	GM	2021-03-06	2 wk ahead inc death	2231.85444488331	1238.77705184824	1897.49628181154	2231.85444488331	2604.20553423109	3395.83002623267
KITCOVIDhub-mean_ensemble	2021-02-22	GM	2021-03-13	3 wk ahead inc death	1975.18026100321	899.157294701703	1596.66045159912	1975.18026100321	2422.20654897472	3470.9401119595
KITCOVIDhub-mean_ensemble	2021-02-22	GM	2021-03-20	4 wk ahead inc death	1771.40049443901	470.039995868005	1317.96690955397	1771.40049443901	2296.53671771971	3648.40295213721
KITCOVIDhub-mean_ensemble	2021-02-22	PL	2021-02-27	1 wk ahead inc death	1418.33214637266	1002.14620899381	1261.09321441071	1418.33214637266	1587.26807781109	1935.10795616064
KITCOVIDhub-mean_ensemble	2021-02-22	PL	2021-03-06	2 wk ahead inc death	1484.57089849864	930.405617509516	1273.7191030392	1484.57089849864	1722.70813034127	2190.60115793923
KITCOVIDhub-mean_ensemble	2021-02-22	PL	2021-03-13	3 wk ahead inc death	1532.61158098457	898.090676747561	1279.68002323465	1532.61158098457	1801.64297860517	2391.0453122121
KITCOVIDhub-mean_ensemble	2021-02-22	PL	2021-03-20	4 wk ahead inc death	1548.03952476109	844.436290373307	1247.45415443002	1548.03952476109	1869.02508264784	2574.85689404238
KITCOVIDhub-mean_ensemble	2021-03-01	GM	2021-03-06	1 wk ahead inc death	1944.22405363326	1128.78229774697	1672.97550234908	1944.22405363326	2204.30662509981	2714.78666947507
KITCOVIDhub-mean_ensemble	2021-03-01	GM	2021-03-13	2 wk ahead inc death	1770.69247088325	851.184715915968	1443.41509671677	1770.69247088325	2088.69684067729	2761.17905185044
KITCOVIDhub-mean_ensemble	2021-03-01	GM	2021-03-20	3 wk ahead inc death	1663.57836014315	705.478360192289	1284.96301211077	1663.57836014315	2052.97296147424	2926.55537330016
KITCOVIDhub-mean_ensemble	2021-03-01	GM	2021-03-27	4 wk ahead inc death	1604.68605384849	518.005974688725	1152.06750609088	1604.68605384849	2082.73013716108	3291.56591546035
KITCOVIDhub-mean_ensemble	2021-03-01	PL	2021-03-06	1 wk ahead inc death	1596.34023809524	1178.77619140727	1442.73712428661	1596.34023809524	1751.45493080185	2060.07339460361
KITCOVIDhub-mean_ensemble	2021-03-01	PL	2021-03-13	2 wk ahead inc death	1704.43023809524	1153.30535352241	1491.79596939313	1704.43023809524	1910.03503039172	2416.97280903089
KITCOVIDhub-mean_ensemble	2021-03-01	PL	2021-03-20	3 wk ahead inc death	1756.92285714286	1043.78825177597	1480.8652707569	1756.92285714286	2046.69941530784	2822.99723425522
KITCOVIDhub-mean_ensemble	2021-03-01	PL	2021-03-27	4 wk ahead inc death	1759.31523809524	823.795000311394	1408.3200658748	1759.31523809524	2157.78587119519	3391.79354213607
KITCOVIDhub-mean_ensemble	2021-03-08	GM	2021-03-13	1 wk ahead inc death	1677.86105896443	1067.16899402833	1485.74259576101	1677.86105896443	1879.84657669752	2294.32426064531
KITCOVIDhub-mean_ensemble	2021-03-08	GM	2021-03-20	2 wk ahead inc death	1607.40301548961	871.786697577782	1352.23421978072	1607.40301548961	1886.82584665267	2514.8689494398
KITCOVIDhub-mean_ensemble	2021-03-08	GM	2021-03-27	3 wk ahead inc death	1509.44290613677	738.487716881576	1198.36193896003	1509.44290613677	1876.81927577164	2788.96928728782
KITCOVIDhub-mean_ensemble	2021-03-08	GM	2021-04-03	4 wk ahead inc death	1454.64158917878	568.473636306596	1068.85464257932	1454.64158917878	1928.78373487816	3285.96467765187
KITCOVIDhub-mean_ensemble	2021-03-08	PL	2021-03-13	1 wk ahead inc death	1508.79644565504	1000.0781427981	1263.06412624215	1508.79644565504	1763.24086833891	2262.45247907577
KITCOVIDhub-mean_ensemble	2021-03-08	PL	2021-03-20	2 wk ahead inc death	1748.80707798387	1000.54270348984	1309.5769342793	1748.80707798387	2193.87091630756	3052.57517233973
KITCOVIDhub-mean_ensemble	2021-03-08	PL	2021-03-27	3 wk ahead inc death	1910.63191408618	939.598661570328	1339.90048718594	1910.63191408618	2518.7891558574	3771.62515058237
KITCOVIDhub-mean_ensemble	2021-03-08	PL	2021-04-03	4 wk ahead inc death	2075.23172325163	820.941742787091	1365.27805969725	2075.23172325163	2814.2546164821	4440.3256083372
KITCOVIDhub-mean_ensemble	2021-03-15	GM	2021-03-20	1 wk ahead inc death	1458.43074313861	974.091813145644	1289.07209489493	1458.43074313861	1642.4533301699	2010.46853464875
KITCOVIDhub-mean_ensemble	2021-03-15	GM	2021-03-27	2 wk ahead inc death	1435.39513195458	805.698479196654	1198.18099136444	1435.39513195458	1683.23196702156	2198.17711978265
KITCOVIDhub-mean_ensemble	2021-03-15	GM	2021-04-03	3 wk ahead inc death	1458.56150734384	729.957893127693	1176.01021894219	1458.56150734384	1783.1110270429	2514.02938829703
KITCOVIDhub-mean_ensemble	2021-03-15	GM	2021-04-10	4 wk ahead inc death	1528.14689932284	643.971781843323	1158.02859421648	1528.14689932284	1953.47184531733	2990.31607447781
KITCOVIDhub-mean_ensemble	2021-03-15	PL	2021-03-20	1 wk ahead inc death	2039.8017129688	1232.00316184685	1626.9396392622	2039.8017129688	2498.88240339932	3347.99763239873
KITCOVIDhub-mean_ensemble	2021-03-15	PL	2021-03-27	2 wk ahead inc death	2560.70701531677	1216.01064032331	1889.57121861822	2560.70701531677	3263.61444787416	4647.84892504761
KITCOVIDhub-mean_ensemble	2021-03-15	PL	2021-04-03	3 wk ahead inc death	2819.48261958638	1200.35909063466	2038.79333059582	2819.48261958638	3676.02633416877	5461.35155204741
KITCOVIDhub-mean_ensemble	2021-03-15	PL	2021-04-10	4 wk ahead inc death	3004.63693783717	1200.09919462721	2172.16424450314	3004.63693783717	4013.08214127789	6184.65236320305
KITCOVIDhub-mean_ensemble	2021-03-22	GM	2021-03-27	1 wk ahead inc death	1353.10806703406	950.948440070212	1215.7512826424	1353.10806703406	1492.21990892359	1809.18164606804
KITCOVIDhub-mean_ensemble	2021-03-22	GM	2021-04-03	2 wk ahead inc death	1487.07562833211	956.876665043664	1290.50506744362	1487.07562833211	1698.51682172476	2219.67005737213
KITCOVIDhub-mean_ensemble	2021-03-22	GM	2021-04-10	3 wk ahead inc death	1669.80936402923	953.323195678787	1388.05999358894	1669.80936402923	1977.76884784303	2757.01220414317
KITCOVIDhub-mean_ensemble	2021-03-22	GM	2021-04-17	4 wk ahead inc death	1920.61682558646	930.740159391933	1521.6836577215	1920.61682558646	2380.35212447843	3554.63011179842
KITCOVIDhub-mean_ensemble	2021-03-22	PL	2021-03-27	1 wk ahead inc death	2289.52630785618	1673.61360144722	1931.41263348142	2289.52630785618	2704.82411801837	3415.58648000736
KITCOVIDhub-mean_ensemble	2021-03-22	PL	2021-04-03	2 wk ahead inc death	2847.57423390276	1780.44787905514	2193.62987531168	2847.57423390276	3557.46681898777	4811.14180104236
KITCOVIDhub-mean_ensemble	2021-03-22	PL	2021-04-10	3 wk ahead inc death	3249.16281072445	1762.68383178734	2409.73020071337	3249.16281072445	4165.07421252812	5863.60121847953
KITCOVIDhub-mean_ensemble	2021-03-22	PL	2021-04-17	4 wk ahead inc death	3559.26061503212	1726.8599144834	2596.53412164258	3559.26061503212	4617.75215968391	6712.09167737177
KITCOVIDhub-mean_ensemble	2021-03-29	GM	2021-04-03	1 wk ahead inc death	1288.93660496391	929.94869127838	1174.8531409535	1288.93660496391	1415.63754703573	1716.20370161249
KITCOVIDhub-mean_ensemble	2021-03-29	GM	2021-04-10	2 wk ahead inc death	1491.41233747478	984.738413280044	1292.8425939246	1491.41233747478	1674.19430946249	2159.0334997737
KITCOVIDhub-mean_ensemble	2021-03-29	GM	2021-04-17	3 wk ahead inc death	1697.64609245723	1031.57742801373	1439.24361666468	1697.64609245723	1987.58466857676	2690.62315305379
KITCOVIDhub-mean_ensemble	2021-03-29	GM	2021-04-24	4 wk ahead inc death	1964.44549592386	1051.86024133991	1601.38462780588	1964.44549592386	2366.90156024334	3331.26106253514
KITCOVIDhub-mean_ensemble	2021-03-29	PL	2021-04-03	1 wk ahead inc death	2872.81827025956	2192.96761293546	2494.46336959507	2872.81827025956	3302.84360974534	4012.66741378546
KITCOVIDhub-mean_ensemble	2021-03-29	PL	2021-04-10	2 wk ahead inc death	3516.73604472269	2397.91685161244	2898.56795311174	3516.73604472269	4164.7519898891	5352.43010830734
KITCOVIDhub-mean_ensemble	2021-03-29	PL	2021-04-17	3 wk ahead inc death	3839.98596653707	2416.99149259794	3085.66025069535	3839.98596653707	4596.32264162812	6085.50028290256
KITCOVIDhub-mean_ensemble	2021-03-29	PL	2021-04-24	4 wk ahead inc death	3982.39265642095	2251.97161903155	3159.65077422746	3982.39265642095	4908.85896587146	6581.17769508261
KITCOVIDhub-mean_ensemble	2021-01-11	GM	2021-01-16	1 wk ahead inc case	153490.831813599	107726.026335314	134908.298727978	153490.831813599	177821.55844594	230540.884554671
KITCOVIDhub-mean_ensemble	2021-01-11	GM	2021-01-23	2 wk ahead inc case	167426.334863838	96747.7643600652	138351.953360043	167426.334863838	205236.439833082	289328.710325716
KITCOVIDhub-mean_ensemble	2021-01-11	GM	2021-01-30	3 wk ahead inc case	186885.656603727	92587.3335819267	144949.674133759	186885.656603727	245754.574448746	383288.190328421
KITCOVIDhub-mean_ensemble	2021-01-11	GM	2021-02-06	4 wk ahead inc case	209367.854718957	91904.6382349869	151873.75102916	209367.854718957	297151.633608084	497192.240642548
KITCOVIDhub-mean_ensemble	2021-01-11	PL	2021-01-16	1 wk ahead inc case	60796.7321247286	38956.3084449582	53132.7525755792	60796.7321247286	68888.7146516965	83476.10435327
KITCOVIDhub-mean_ensemble	2021-01-11	PL	2021-01-23	2 wk ahead inc case	60601.7494394217	30180.4184013439	50004.8482924165	60601.7494394217	71683.4200824164	94101.4252481572
KITCOVIDhub-mean_ensemble	2021-01-11	PL	2021-01-30	3 wk ahead inc case	60467.0923280377	27458.0318695218	47997.3587397745	60467.0923280377	75405.9340691429	105433.500197615
KITCOVIDhub-mean_ensemble	2021-01-11	PL	2021-02-06	4 wk ahead inc case	61347.0022581423	28018.3444435959	46991.4026039254	61347.0022581423	79756.7296629706	120517.904534068
KITCOVIDhub-mean_ensemble	2021-01-18	GM	2021-01-23	1 wk ahead inc case	115808.948981612	79897.1103939535	101451.216428812	115808.948981612	133324.417466106	171633.847458299
KITCOVIDhub-mean_ensemble	2021-01-18	GM	2021-01-30	2 wk ahead inc case	105381.381678695	63122.485835433	87369.0013428098	105381.381678695	127637.873271803	178204.158760053
KITCOVIDhub-mean_ensemble	2021-01-18	GM	2021-02-06	3 wk ahead inc case	97597.2079255578	53347.8322045379	76683.9499181716	97597.2079255578	123492.304721358	181192.600216864
KITCOVIDhub-mean_ensemble	2021-01-18	GM	2021-02-13	4 wk ahead inc case	91971.5446524868	45525.3316906276	68685.8299846357	91971.5446524868	121161.4323063	186465.847572243
KITCOVIDhub-mean_ensemble	2021-01-18	PL	2021-01-23	1 wk ahead inc case	49986.1211203947	34934.3112659075	43857.390264091	49986.1211203947	55547.6946484939	67814.2874914361
KITCOVIDhub-mean_ensemble	2021-01-18	PL	2021-01-30	2 wk ahead inc case	47079.5308155934	29009.2019950394	39427.4684183469	47079.5308155934	54209.7630707749	70468.4811056189
KITCOVIDhub-mean_ensemble	2021-01-18	PL	2021-02-06	3 wk ahead inc case	43822.7582122695	23408.2207477408	34912.445511502	43822.7582122695	52120.081689904	71345.4903688498
KITCOVIDhub-mean_ensemble	2021-01-18	PL	2021-02-13	4 wk ahead inc case	41240.359495149	18967.780477699	31411.9326466973	41240.359495149	50732.420485786	73512.1613444534
KITCOVIDhub-mean_ensemble	2021-01-25	GM	2021-01-30	1 wk ahead inc case	89058.6432700122	61090.5942484371	77730.1411921582	89058.6432700122	102747.414221453	131773.335708765
KITCOVIDhub-mean_ensemble	2021-01-25	GM	2021-02-06	2 wk ahead inc case	77058.342078493	44413.6753545215	63575.2636647791	77058.342078493	92178.8866939393	130419.964703045
KITCOVIDhub-mean_ensemble	2021-01-25	GM	2021-02-13	3 wk ahead inc case	68387.020601514	32193.2760295152	53191.5421488259	68387.020601514	86052.5696976683	129263.269838066
KITCOVIDhub-mean_ensemble	2021-01-25	GM	2021-02-20	4 wk ahead inc case	61489.6600559205	24450.1650558919	45271.6556787402	61489.6600559205	81712.4131715117	130147.958651282
KITCOVIDhub-mean_ensemble	2021-01-25	PL	2021-01-30	1 wk ahead inc case	34626.3791455292	23110.3995177049	30397.3053452505	34626.3791455292	40247.4997854007	52345.7518808102
KITCOVIDhub-mean_ensemble	2021-01-25	PL	2021-02-06	2 wk ahead inc case	30830.1014684997	16594.402407743	25371.6666111141	30830.1014684997	37564.6235579993	53212.9982248702
KITCOVIDhub-mean_ensemble	2021-01-25	PL	2021-02-13	3 wk ahead inc case	27494.9581874869	12394.7687977316	21296.2854406883	27494.9581874869	34737.339657775	52782.7892537247
KITCOVIDhub-mean_ensemble	2021-01-25	PL	2021-02-20	4 wk ahead inc case	24879.2982065122	9858.26037917199	18281.6484665564	24879.2982065122	32722.6374293985	53248.4289526424
KITCOVIDhub-mean_ensemble	2021-02-01	GM	2021-02-06	1 wk ahead inc case	70330.279612657	51221.2746657756	62577.1764764834	70330.279612657	80338.976510639	105672.421624139
KITCOVIDhub-mean_ensemble	2021-02-01	GM	2021-02-13	2 wk ahead inc case	57164.8495668631	33326.1823437621	47165.9734748954	57164.8495668631	70145.7423195408	103360.7522802
KITCOVIDhub-mean_ensemble	2021-02-01	GM	2021-02-20	3 wk ahead inc case	47549.6846877018	20295.0403289661	35626.9507879907	47549.6846877018	63507.5111439301	105844.546343926
KITCOVIDhub-mean_ensemble	2021-02-01	GM	2021-02-27	4 wk ahead inc case	40537.4866155927	10452.6459256089	27059.5011588326	40537.4866155927	59641.9709022103	111410.410762745
KITCOVIDhub-mean_ensemble	2021-02-01	PL	2021-02-06	1 wk ahead inc case	33407.33054287	21700.4530813471	29687.4953874884	33407.33054287	37084.5302042999	47903.0448829324
KITCOVIDhub-mean_ensemble	2021-02-01	PL	2021-02-13	2 wk ahead inc case	29833.1580257431	15917.5431590105	24696.7387955193	29833.1580257431	34748.8856483942	46658.9962621114
KITCOVIDhub-mean_ensemble	2021-02-01	PL	2021-02-20	3 wk ahead inc case	27481.1459094454	12237.9510565394	21319.8898721535	27481.1459094454	33388.5132541234	47985.0465979783
KITCOVIDhub-mean_ensemble	2021-02-01	PL	2021-02-27	4 wk ahead inc case	25523.1839712508	9809.97965043434	18946.4534997337	25523.1839712508	32471.8639605476	49664.787729002
KITCOVIDhub-mean_ensemble	2021-02-08	GM	2021-02-13	1 wk ahead inc case	56486.3806183035	40915.7276268117	50205.1931412849	56486.3806183035	63738.7112416047	81259.3886635036
KITCOVIDhub-mean_ensemble	2021-02-08	GM	2021-02-20	2 wk ahead inc case	46680.0147703874	26138.1981563959	38871.9768280723	46680.0147703874	56719.1691036091	81862.2664353571
KITCOVIDhub-mean_ensemble	2021-02-08	GM	2021-02-27	3 wk ahead inc case	39825.050878675	15998.31435456	30575.7645171008	39825.050878675	51842.7346923294	81077.5582460663
KITCOVIDhub-mean_ensemble	2021-02-08	GM	2021-03-06	4 wk ahead inc case	34925.6025641901	9789.27495714003	23897.5637911087	34925.6025641901	48743.3564221336	83650.0428558674
KITCOVIDhub-mean_ensemble	2021-02-08	PL	2021-02-13	1 wk ahead inc case	34608.5734131704	25145.9819475912	31228.8103088528	34608.5734131704	38826.0297901238	45952.6278687298
KITCOVIDhub-mean_ensemble	2021-02-08	PL	2021-02-20	2 wk ahead inc case	34343.9210495566	21370.30835002	29244.218846727	34343.9210495566	40428.3213576567	50650.8104002006
KITCOVIDhub-mean_ensemble	2021-02-08	PL	2021-02-27	3 wk ahead inc case	33587.6844822234	17891.1624126844	27113.2636348946	33587.6844822234	41835.8671502142	56341.9105340282
KITCOVIDhub-mean_ensemble	2021-02-08	PL	2021-03-06	4 wk ahead inc case	33038.9822225845	16105.5330935797	25467.6136794759	33038.9822225845	43339.974099848	63180.7225136008
KITCOVIDhub-mean_ensemble	2021-02-15	GM	2021-02-20	1 wk ahead inc case	41511.2673758674	30405.2986218128	36910.8204589116	41511.2673758674	46547.9803105381	57740.3134788559
KITCOVIDhub-mean_ensemble	2021-02-15	GM	2021-02-27	2 wk ahead inc case	33158.9163737069	17836.4310900316	27562.5750355456	33158.9163737069	39676.7721699605	54803.8254509638
KITCOVIDhub-mean_ensemble	2021-02-15	GM	2021-03-06	3 wk ahead inc case	27313.9806261471	10132.9196994775	18865.3597497716	27313.9806261471	35076.3503581789	53581.2528120272
KITCOVIDhub-mean_ensemble	2021-02-15	GM	2021-03-13	4 wk ahead inc case	23229.0957869162	5967.64253048006	14407.6462121803	23229.0957869162	32027.4224598649	54179.2294668182
KITCOVIDhub-mean_ensemble	2021-02-15	PL	2021-02-20	1 wk ahead inc case	37861.9058709644	26463.7326102447	33076.7423602664	37861.9058709644	42400.6377983067	50566.6775102068
KITCOVIDhub-mean_ensemble	2021-02-15	PL	2021-02-27	2 wk ahead inc case	39258.22350571	23966.0545080272	32542.7246807964	39258.22350571	46242.1050458845	58619.0302829329
KITCOVIDhub-mean_ensemble	2021-02-15	PL	2021-03-06	3 wk ahead inc case	39945.3783978455	22570.4847680361	31469.1879038073	39945.3783978455	49559.0254731365	66505.1013260929
KITCOVIDhub-mean_ensemble	2021-02-15	PL	2021-03-13	4 wk ahead inc case	40629.4531018555	21559.2632886516	30544.7544086486	40629.4531018555	53231.2841145069	75760.4505887121
KITCOVIDhub-mean_ensemble	2021-02-22	GM	2021-02-27	1 wk ahead inc case	49791.1538535019	34580.2082182139	43980.6430231327	49791.1538535019	56132.9443821178	69953.9821291854
KITCOVIDhub-mean_ensemble	2021-02-22	GM	2021-03-06	2 wk ahead inc case	48861.2982992875	25400.0701149151	39392.7791326026	48861.2982992875	59650.9411337005	83642.904558678
KITCOVIDhub-mean_ensemble	2021-02-22	GM	2021-03-13	3 wk ahead inc case	49090.6970926388	13577.3124203952	35104.7115460549	49090.6970926388	65959.9116734717	107699.057853727
KITCOVIDhub-mean_ensemble	2021-02-22	GM	2021-03-20	4 wk ahead inc case	50055.7246058393	1315.80531641883	30881.0029811575	50055.7246058393	76351.399991769	146507.216921328
KITCOVIDhub-mean_ensemble	2021-02-22	PL	2021-02-27	1 wk ahead inc case	51578.2000643028	38199.0287688434	45942.2453738073	51578.2000643028	57474.1280905216	68010.7031789388
KITCOVIDhub-mean_ensemble	2021-02-22	PL	2021-03-06	2 wk ahead inc case	59314.9145766909	40233.3081913131	50382.0134133706	59314.9145766909	69057.8551021032	86488.0454370654
KITCOVIDhub-mean_ensemble	2021-02-22	PL	2021-03-13	3 wk ahead inc case	66607.702630455	43196.9847674719	54442.2072592338	66607.702630455	81251.3748532925	109405.631182159
KITCOVIDhub-mean_ensemble	2021-02-22	PL	2021-03-20	4 wk ahead inc case	75223.4454644153	46161.8116982961	60080.8001150306	75223.4454644153	95527.4159077065	140192.515489063
KITCOVIDhub-mean_ensemble	2021-03-01	GM	2021-03-06	1 wk ahead inc case	59675.97158195	41189.6503330463	52405.3502868241	59675.97158195	67517.7392561336	84171.8548779183
KITCOVIDhub-mean_ensemble	2021-03-01	GM	2021-03-13	2 wk ahead inc case	66566.1007440666	33635.2054274466	53541.4117165916	66566.1007440666	80882.8010882899	111246.728522225
KITCOVIDhub-mean_ensemble	2021-03-01	GM	2021-03-20	3 wk ahead inc case	75497.4282650038	23178.9024945801	54104.2330491052	75497.4282650038	98847.2770252394	152735.43934742
KITCOVIDhub-mean_ensemble	2021-03-01	GM	2021-03-27	4 wk ahead inc case	87991.7402121409	8188.38168628048	55315.64481723	87991.7402121409	126769.475446093	215923.134427767
KITCOVIDhub-mean_ensemble	2021-03-01	PL	2021-03-06	1 wk ahead inc case	83599.102	64818.6517697776	76238.1846244611	83599.102	91152.318410313	105393.608256144
KITCOVIDhub-mean_ensemble	2021-03-01	PL	2021-03-13	2 wk ahead inc case	103364.159714286	70234.7880559112	89813.5309990239	103364.159714286	118018.310582207	143856.692407543
KITCOVIDhub-mean_ensemble	2021-03-01	PL	2021-03-20	3 wk ahead inc case	124558.737142857	75462.614388993	102467.279711781	124558.737142857	150787.141409553	198669.736268691
KITCOVIDhub-mean_ensemble	2021-03-01	PL	2021-03-27	4 wk ahead inc case	147601.734285714	83643.0629302384	116759.318978377	147601.734285714	187798.087087364	264562.589557303
KITCOVIDhub-mean_ensemble	2021-03-08	GM	2021-03-13	1 wk ahead inc case	62735.1514225222	43588.8417122684	57212.1858787556	62735.1514225222	68851.5534307563	80789.1266216112
KITCOVIDhub-mean_ensemble	2021-03-08	GM	2021-03-20	2 wk ahead inc case	68019.0769923579	37536.8572118796	58433.9052709326	68019.0769923579	79347.5288839759	101501.908206404
KITCOVIDhub-mean_ensemble	2021-03-08	GM	2021-03-27	3 wk ahead inc case	76517.5370919534	33574.1548346844	60612.9040943577	76517.5370919534	95347.7196977057	133945.970558749
KITCOVIDhub-mean_ensemble	2021-03-08	GM	2021-04-03	4 wk ahead inc case	88820.1565413618	23589.9287447388	63755.5902600398	88820.1565413618	117940.057544336	181449.606880187
KITCOVIDhub-mean_ensemble	2021-03-08	PL	2021-03-13	1 wk ahead inc case	103263.071428571	80280.8731357079	94032.4353780756	103263.071428571	113560.832953005	133711.058577529
KITCOVIDhub-mean_ensemble	2021-03-08	PL	2021-03-20	2 wk ahead inc case	123189.021428571	88248.8615056788	107609.026199068	123189.021428571	139789.490466013	172480.366752896
KITCOVIDhub-mean_ensemble	2021-03-08	PL	2021-03-27	3 wk ahead inc case	144122.644285714	96070.8156706007	121619.896255385	144122.644285714	169102.394132592	214980.18322678
KITCOVIDhub-mean_ensemble	2021-03-08	PL	2021-04-03	4 wk ahead inc case	166425.318571429	103719.994755477	136257.022972918	166425.318571429	201948.6840829	271234.837435458
KITCOVIDhub-mean_ensemble	2021-03-15	GM	2021-03-20	1 wk ahead inc case	80620.0224467243	56812.827487888	73483.4858006293	80620.0224467243	88397.6043590814	108378.917009848
KITCOVIDhub-mean_ensemble	2021-03-15	GM	2021-03-27	2 wk ahead inc case	96600.0699893129	55983.1498373696	82565.9166752472	96600.0699893129	112570.56766327	149812.94940132
KITCOVIDhub-mean_ensemble	2021-03-15	GM	2021-04-03	3 wk ahead inc case	116086.514551108	51735.0699180898	92019.1903647477	116086.514551108	144950.110624263	210253.173200934
KITCOVIDhub-mean_ensemble	2021-03-15	GM	2021-04-10	4 wk ahead inc case	140430.15322029	41836.8356988654	101844.818822789	140430.15322029	187554.847978382	305772.197194897
KITCOVIDhub-mean_ensemble	2021-03-15	PL	2021-03-20	1 wk ahead inc case	129644.611110678	89427.5673271398	108985.534898523	129644.611110678	149243.690645126	184156.250329799
KITCOVIDhub-mean_ensemble	2021-03-15	PL	2021-03-27	2 wk ahead inc case	158839.361729511	93875.4698784878	129540.786761195	158839.361729511	188705.999424077	244354.719738476
KITCOVIDhub-mean_ensemble	2021-03-15	PL	2021-04-03	3 wk ahead inc case	184133.84793608	107272.110694755	150285.268614103	184133.84793608	224054.244184217	306486.97979362
KITCOVIDhub-mean_ensemble	2021-03-15	PL	2021-04-10	4 wk ahead inc case	207576.057129784	116705.095280744	164978.787078195	207576.057129784	262764.452453753	399475.017389053
KITCOVIDhub-mean_ensemble	2021-03-22	GM	2021-03-27	1 wk ahead inc case	116474.085487827	85399.6542244586	104233.510157231	116474.085487827	129656.707038557	158756.748786848
KITCOVIDhub-mean_ensemble	2021-03-22	GM	2021-04-03	2 wk ahead inc case	154392.511912226	94410.6753250054	130024.445884746	154392.511912226	180405.691544858	241776.246909847
KITCOVIDhub-mean_ensemble	2021-03-22	GM	2021-04-10	3 wk ahead inc case	196579.677172104	95959.9894162746	155356.13744551	196579.677172104	245906.240135175	366285.635529407
KITCOVIDhub-mean_ensemble	2021-03-22	GM	2021-04-17	4 wk ahead inc case	247723.603010205	93507.3757610818	181627.744190395	247723.603010205	332764.089394909	568430.075308639
KITCOVIDhub-mean_ensemble	2021-03-22	PL	2021-03-27	1 wk ahead inc case	180875.126098066	135143.103675595	156082.651350579	180875.126098066	206577.278189205	254710.330521272
KITCOVIDhub-mean_ensemble	2021-03-22	PL	2021-04-03	2 wk ahead inc case	227466.543120227	145616.306269524	187775.425281545	227466.543120227	273542.838045919	360502.436044236
KITCOVIDhub-mean_ensemble	2021-03-22	PL	2021-04-10	3 wk ahead inc case	264396.33845274	149904.633394521	211716.891219918	264396.33845274	326282.172295881	469697.046208309
KITCOVIDhub-mean_ensemble	2021-03-22	PL	2021-04-17	4 wk ahead inc case	294679.327947017	149445.394772396	226978.795069299	294679.327947017	388379.443302926	674645.290088291
KITCOVIDhub-mean_ensemble	2021-03-29	GM	2021-04-03	1 wk ahead inc case	136057.100675366	95045.5735149619	122243.145517852	136057.100675366	151407.517162747	183651.573704869
KITCOVIDhub-mean_ensemble	2021-03-29	GM	2021-04-10	2 wk ahead inc case	167202.394985284	103812.422678089	144815.552501624	167202.394985284	190291.595007856	242976.922103582
KITCOVIDhub-mean_ensemble	2021-03-29	GM	2021-04-17	3 wk ahead inc case	198389.475621289	107307.812171631	165495.406930632	198389.475621289	238168.020565634	321193.66763161
KITCOVIDhub-mean_ensemble	2021-03-29	GM	2021-04-24	4 wk ahead inc case	233688.026395803	107120.934653123	186698.432216635	233688.026395803	288314.458587206	411393.426349898
KITCOVIDhub-mean_ensemble	2021-03-29	PL	2021-04-03	1 wk ahead inc case	221987.584972156	168150.116699742	197363.115673089	221987.584972156	250294.502683609	299081.845041672
KITCOVIDhub-mean_ensemble	2021-03-29	PL	2021-04-10	2 wk ahead inc case	256721.747497543	179909.54634995	224258.640883123	256721.747497543	290482.338878278	353438.831275369
KITCOVIDhub-mean_ensemble	2021-03-29	PL	2021-04-17	3 wk ahead inc case	274357.535241467	185665.697584358	239531.998642417	274357.535241467	310885.486458776	379928.139348627
KITCOVIDhub-mean_ensemble	2021-03-29	PL	2021-04-24	4 wk ahead inc case	282830.264985018	187600.473936385	243280.09994155	282830.264985018	327193.561728609	408588.889284149
LANL-GrowthRate	2021-01-11	GM	2021-01-16	1 wk ahead inc death	5897	4217	5468	5897	6339	7705.025
LANL-GrowthRate	2021-01-11	GM	2021-01-23	2 wk ahead inc death	6233	4008.575	5541	6233	6952.25	8894.15
LANL-GrowthRate	2021-01-11	GM	2021-01-30	3 wk ahead inc death	6488	3803.9	5576	6488	7589.5	10924.375
LANL-GrowthRate	2021-01-11	GM	2021-02-06	4 wk ahead inc death	7011	3727.65	5719	7011	8769.5	14092
LANL-GrowthRate	2021-01-11	PL	2021-01-16	1 wk ahead inc death	1914.5	873.7	1748	1914.5	2089	2478
LANL-GrowthRate	2021-01-11	PL	2021-01-23	2 wk ahead inc death	1760	754.775	1584	1760	1957	2467.025
LANL-GrowthRate	2021-01-11	PL	2021-01-30	3 wk ahead inc death	1751	729.925	1552	1751	2000	2625.05
LANL-GrowthRate	2021-01-11	PL	2021-02-06	4 wk ahead inc death	1785.5	711.95	1534	1785.5	2109	2930.125
LANL-GrowthRate	2021-01-18	GM	2021-01-23	1 wk ahead inc death	6170	3923.975	5630.75	6170	6611.25	7657.025
LANL-GrowthRate	2021-01-18	GM	2021-01-30	2 wk ahead inc death	6302.5	3562.925	5477.75	6302.5	6956.25	8407.125
LANL-GrowthRate	2021-01-18	GM	2021-02-06	3 wk ahead inc death	6500	3379	5378.5	6500	7500.25	10179.2
LANL-GrowthRate	2021-01-18	GM	2021-02-13	4 wk ahead inc death	6750.5	3175.975	5328.5	6750.5	8246.5	12771.575
LANL-GrowthRate	2021-01-18	PL	2021-01-23	1 wk ahead inc death	2482	947.95	2087.75	2482	2801	3516.05
LANL-GrowthRate	2021-01-18	PL	2021-01-30	2 wk ahead inc death	2589	883.65	2032	2589	3059	4114.025
LANL-GrowthRate	2021-01-18	PL	2021-02-06	3 wk ahead inc death	2702	873.7	1994	2702	3361	4872.125
LANL-GrowthRate	2021-01-18	PL	2021-02-13	4 wk ahead inc death	2843	847.85	1989.75	2843	3703.75	5899.075
LANL-GrowthRate	2021-01-25	GM	2021-01-30	1 wk ahead inc death	6329	4529.925	5841.75	6329	6792	7899.075
LANL-GrowthRate	2021-01-25	GM	2021-02-06	2 wk ahead inc death	6323	4085.825	5689.75	6323	6945	8454.075
LANL-GrowthRate	2021-01-25	GM	2021-02-13	3 wk ahead inc death	6207	3655.75	5407	6207	7039	9242.05
LANL-GrowthRate	2021-01-25	GM	2021-02-20	4 wk ahead inc death	6119	3252	5096	6119	7383.25	10987.2
LANL-GrowthRate	2021-01-25	PL	2021-01-30	1 wk ahead inc death	1613	1267	1470	1613	1716	1845
LANL-GrowthRate	2021-01-25	PL	2021-02-06	2 wk ahead inc death	1326	934.975	1177	1326	1484	1676.025
LANL-GrowthRate	2021-01-25	PL	2021-02-13	3 wk ahead inc death	1147	707	974	1147	1321	1701.025
LANL-GrowthRate	2021-01-25	PL	2021-02-20	4 wk ahead inc death	1064	567.975	859.75	1064	1299	1974.025
LANL-GrowthRate	2021-02-01	GM	2021-02-06	1 wk ahead inc death	3768	554.75	3261	3768	4174	5500.2
LANL-GrowthRate	2021-02-01	GM	2021-02-13	2 wk ahead inc death	3403	483.95	2953.75	3403	3873	5548.05
LANL-GrowthRate	2021-02-01	GM	2021-02-20	3 wk ahead inc death	2928	400	2499.75	2928	3338.25	5848
LANL-GrowthRate	2021-02-01	GM	2021-02-27	4 wk ahead inc death	2642	372	2177	2642	3197	6626.05
LANL-GrowthRate	2021-02-01	PL	2021-02-06	1 wk ahead inc death	1594	1208.975	1484.75	1594	1682.25	1874
LANL-GrowthRate	2021-02-01	PL	2021-02-13	2 wk ahead inc death	1357.5	1019.975	1247	1357.5	1509.25	2013.025
LANL-GrowthRate	2021-02-01	PL	2021-02-20	3 wk ahead inc death	1245	841.975	1081	1245	1562.5	2480.025
LANL-GrowthRate	2021-02-01	PL	2021-02-27	4 wk ahead inc death	1271	713.975	991	1271	1725.25	3032.05
LANL-GrowthRate	2021-02-08	GM	2021-02-13	1 wk ahead inc death	3479.5	892	3084	3479.5	3877.25	4913.075
LANL-GrowthRate	2021-02-08	GM	2021-02-20	2 wk ahead inc death	2989	707.95	2648	2989	3311.25	4823.69999999999
LANL-GrowthRate	2021-02-08	GM	2021-02-27	3 wk ahead inc death	2523	595.925	2164	2523	2885	5289.74999999999
LANL-GrowthRate	2021-02-08	GM	2021-03-06	4 wk ahead inc death	2244	544.55	1830	2244	2757.25	6323.52499999999
LANL-GrowthRate	2021-02-08	PL	2021-02-13	1 wk ahead inc death	1547	1396.975	1514	1547	1658	2033
LANL-GrowthRate	2021-02-08	PL	2021-02-20	2 wk ahead inc death	1400	1256	1341	1400	1643	2217
LANL-GrowthRate	2021-02-08	PL	2021-02-27	3 wk ahead inc death	1360	1153.975	1259	1360	1647	2596
LANL-GrowthRate	2021-02-08	PL	2021-03-06	4 wk ahead inc death	1378	1058	1216.75	1378	1706.25	3140.075
LANL-GrowthRate	2021-02-15	GM	2021-02-20	1 wk ahead inc death	2789	1890.825	2605	2789	2959	3486.05
LANL-GrowthRate	2021-02-15	GM	2021-02-27	2 wk ahead inc death	2256	1491.9	2085	2256	2416	2923.05
LANL-GrowthRate	2021-02-15	GM	2021-03-06	3 wk ahead inc death	1812	1180.7	1646	1812	1981	2543.025
LANL-GrowthRate	2021-02-15	GM	2021-03-13	4 wk ahead inc death	1482	942.85	1315	1482	1697	2517.025
LANL-GrowthRate	2021-02-15	PL	2021-02-20	1 wk ahead inc death	1802	1028	1651.75	1802	1900	2117.025
LANL-GrowthRate	2021-02-15	PL	2021-02-27	2 wk ahead inc death	1861.5	1026.925	1666	1861.5	2050	2434.025
LANL-GrowthRate	2021-02-15	PL	2021-03-06	3 wk ahead inc death	1950	1055.975	1713.75	1950	2256	2845.1
LANL-GrowthRate	2021-02-15	PL	2021-03-13	4 wk ahead inc death	2069	1061.975	1750	2069	2469.25	3381.075
LANL-GrowthRate	2021-02-22	GM	2021-02-27	1 wk ahead inc death	2482	1111.75	2330	2482	2632	3101.075
LANL-GrowthRate	2021-02-22	GM	2021-03-06	2 wk ahead inc death	2284	1055.625	2128	2284	2487.5	3247
LANL-GrowthRate	2021-02-22	GM	2021-03-13	3 wk ahead inc death	2174.5	983.95	1972	2174.5	2440	3519.175
LANL-GrowthRate	2021-02-22	GM	2021-03-20	4 wk ahead inc death	2162.5	973.975	1902	2162.5	2504.5	3824.15
LANL-GrowthRate	2021-02-22	PL	2021-02-27	1 wk ahead inc death	1637	1305.8	1560	1637	1744	1972
LANL-GrowthRate	2021-02-22	PL	2021-03-06	2 wk ahead inc death	1857	1417.875	1734	1857	2048	2465.025
LANL-GrowthRate	2021-02-22	PL	2021-03-13	3 wk ahead inc death	2139	1417.975	1896.75	2139	2409	3122.05
LANL-GrowthRate	2021-02-22	PL	2021-03-20	4 wk ahead inc death	2347	1333.95	2025	2347	2771	3779.025
LANL-GrowthRate	2021-03-01	GM	2021-03-06	1 wk ahead inc death	1855	481	1670	1855	2041	2606.1
LANL-GrowthRate	2021-03-01	GM	2021-03-13	2 wk ahead inc death	1709	479.975	1488	1709	1971	2728
LANL-GrowthRate	2021-03-01	GM	2021-03-20	3 wk ahead inc death	1636	489.8	1382	1636	1933	2838.075
LANL-GrowthRate	2021-03-01	GM	2021-03-27	4 wk ahead inc death	1587.5	480.95	1299.75	1587.5	1931.25	3044.125
LANL-GrowthRate	2021-03-01	PL	2021-03-06	1 wk ahead inc death	1671	1267.925	1591	1671	1753	1942
LANL-GrowthRate	2021-03-01	PL	2021-03-13	2 wk ahead inc death	1882	1168	1686	1882	2057.25	2436
LANL-GrowthRate	2021-03-01	PL	2021-03-20	3 wk ahead inc death	2032.5	870.925	1631	2032.5	2403	3077.05
LANL-GrowthRate	2021-03-01	PL	2021-03-27	4 wk ahead inc death	2006	629	1374.25	2006	2609	3839.025
LANL-GrowthRate	2021-03-08	GM	2021-03-13	1 wk ahead inc death	1557	759.975	1432	1557	1682	2016.025
LANL-GrowthRate	2021-03-08	GM	2021-03-20	2 wk ahead inc death	1477	755.95	1323	1477	1639	2109.025
LANL-GrowthRate	2021-03-08	GM	2021-03-27	3 wk ahead inc death	1396	689.925	1210	1396	1585	2138.05
LANL-GrowthRate	2021-03-08	GM	2021-04-03	4 wk ahead inc death	1312	565.975	1090	1312	1542.25	2193.125
LANL-GrowthRate	2021-03-08	PL	2021-03-13	1 wk ahead inc death	1722	1305.925	1578	1722	1851	2098.025
LANL-GrowthRate	2021-03-08	PL	2021-03-20	2 wk ahead inc death	1871	1179.975	1566	1871	2168	2624.025
LANL-GrowthRate	2021-03-08	PL	2021-03-27	3 wk ahead inc death	1995.5	975.95	1528	1995.5	2531.25	3255.05
LANL-GrowthRate	2021-03-08	PL	2021-04-03	4 wk ahead inc death	1999	702.975	1351.75	1999	2790.5	3871
LANL-GrowthRate	2021-03-15	GM	2021-03-20	1 wk ahead inc death	1437	1038	1310	1437	1578	2006
LANL-GrowthRate	2021-03-15	GM	2021-03-27	2 wk ahead inc death	1321	820	1146	1321	1514	2150.15
LANL-GrowthRate	2021-03-15	GM	2021-04-03	3 wk ahead inc death	1252	641.975	1038	1252	1503.25	2293.15
LANL-GrowthRate	2021-03-15	GM	2021-04-10	4 wk ahead inc death	1175	481	916	1175	1484.25	2485.1
LANL-GrowthRate	2021-03-15	PL	2021-03-20	1 wk ahead inc death	1872	1555	1765	1872	1991	2306.05
LANL-GrowthRate	2021-03-15	PL	2021-03-27	2 wk ahead inc death	1849	1313	1670	1849	2070	2691
LANL-GrowthRate	2021-03-15	PL	2021-04-03	3 wk ahead inc death	1729	1021	1476	1729	2056	2995.3
LANL-GrowthRate	2021-03-15	PL	2021-04-10	4 wk ahead inc death	1464	716	1148	1464	1898.25	3219.175
LANL-GrowthRate	2021-03-22	GM	2021-03-27	1 wk ahead inc death	1358	720	1217	1358	1512	2064.125
LANL-GrowthRate	2021-03-22	GM	2021-04-03	2 wk ahead inc death	1311	667.975	1090	1311	1570	2572.1
LANL-GrowthRate	2021-03-22	GM	2021-04-10	3 wk ahead inc death	1245	501.975	934	1245	1634.25	3051.225
LANL-GrowthRate	2021-03-22	GM	2021-04-17	4 wk ahead inc death	1127	335.975	752.75	1127	1645	3412.225
LANL-GrowthRate	2021-03-22	PL	2021-03-27	1 wk ahead inc death	2259	1954.975	2168	2259	2353	2587
LANL-GrowthRate	2021-03-22	PL	2021-04-03	2 wk ahead inc death	2382	1831.975	2215	2382	2556	2970.025
LANL-GrowthRate	2021-03-22	PL	2021-04-10	3 wk ahead inc death	2415	1550.875	2131.75	2415	2695	3299.1
LANL-GrowthRate	2021-03-22	PL	2021-04-17	4 wk ahead inc death	2263.5	1174.925	1865.75	2263.5	2676	3605.1
LANL-GrowthRate	2021-03-29	GM	2021-04-03	1 wk ahead inc death	1151.5	646.95	1029	1151.5	1294	1950.25
LANL-GrowthRate	2021-03-29	GM	2021-04-10	2 wk ahead inc death	1048	546.975	853	1048	1289	2479.075
LANL-GrowthRate	2021-03-29	GM	2021-04-17	3 wk ahead inc death	925	377.975	686.75	925	1257.25	2778.025
LANL-GrowthRate	2021-03-29	GM	2021-04-24	4 wk ahead inc death	791	248	523	791	1207.25	3017
LANL-GrowthRate	2021-03-29	PL	2021-04-03	1 wk ahead inc death	2826	2450	2699	2826	2953.25	3215
LANL-GrowthRate	2021-03-29	PL	2021-04-10	2 wk ahead inc death	3144	2376	2914	3144	3358	3836.025
LANL-GrowthRate	2021-03-29	PL	2021-04-17	3 wk ahead inc death	3282	2026.975	2836	3282	3682.25	4473.125
LANL-GrowthRate	2021-03-29	PL	2021-04-24	4 wk ahead inc death	3060	1575.975	2437	3060	3698	5078
LANL-GrowthRate	2021-01-11	GM	2021-01-16	1 wk ahead inc case	102646.5	15161.55	58310.5	102646.5	163230.5	357872.85
LANL-GrowthRate	2021-01-11	GM	2021-01-23	2 wk ahead inc case	113572.5	14839.675	62298.5	113572.5	185535.25	409705.45
LANL-GrowthRate	2021-01-11	GM	2021-01-30	3 wk ahead inc case	121330	14609.65	65573.5	121330	198097.25	432002.7
LANL-GrowthRate	2021-01-11	GM	2021-02-06	4 wk ahead inc case	129654.5	14896.7	69712.25	129654.5	211053	455580.5
LANL-GrowthRate	2021-01-11	PL	2021-01-16	1 wk ahead inc case	56583.5	28992.15	44554	56583.5	69950.5	104597.25
LANL-GrowthRate	2021-01-11	PL	2021-01-23	2 wk ahead inc case	55872	21382.95	41370.25	55872	72549.5	115273.325
LANL-GrowthRate	2021-01-11	PL	2021-01-30	3 wk ahead inc case	58881	20923.625	43177	58881	78333.75	123773.525
LANL-GrowthRate	2021-01-11	PL	2021-02-06	4 wk ahead inc case	62706.5	20334.25	44746.75	62706.5	85102	134656.15
LANL-GrowthRate	2021-01-18	GM	2021-01-23	1 wk ahead inc case	91227.5	20686.925	53076.25	91227.5	147806	328508.724999999
LANL-GrowthRate	2021-01-18	GM	2021-01-30	2 wk ahead inc case	84880	8219.75	42945.75	84880	148694.5	358364.6
LANL-GrowthRate	2021-01-18	GM	2021-02-06	3 wk ahead inc case	85725.5	7447.65	43039.5	85725.5	152341.5	366657.274999999
LANL-GrowthRate	2021-01-18	GM	2021-02-13	4 wk ahead inc case	90372.5	6597.025	43879.75	90372.5	160686.5	380399.05
LANL-GrowthRate	2021-01-18	PL	2021-01-23	1 wk ahead inc case	47563	22470.95	36614	47563	59989	90176.875
LANL-GrowthRate	2021-01-18	PL	2021-01-30	2 wk ahead inc case	45521.5	16989.8	33341.5	45521.5	60060	96963.2
LANL-GrowthRate	2021-01-18	PL	2021-02-06	3 wk ahead inc case	46245	15641.975	33015	46245	61492.75	100597.75
LANL-GrowthRate	2021-01-18	PL	2021-02-13	4 wk ahead inc case	47667.5	13982.6	32853.25	47667.5	65237	108246.225
LANL-GrowthRate	2021-01-25	GM	2021-01-30	1 wk ahead inc case	78157	19035.575	46425	78157	121685	241904.074999999
LANL-GrowthRate	2021-01-25	GM	2021-02-06	2 wk ahead inc case	66520.5	6710.875	32996.5	66520.5	112152.75	254001.575
LANL-GrowthRate	2021-01-25	GM	2021-02-13	3 wk ahead inc case	62810.5	5327.975	30488.75	62810.5	109263.75	254297.475
LANL-GrowthRate	2021-01-25	GM	2021-02-20	4 wk ahead inc case	62504	4405.425	30049.75	62504	112581.25	263891.325
LANL-GrowthRate	2021-01-25	PL	2021-01-30	1 wk ahead inc case	28967	12515.425	21713.5	28967	39004	63309.8749999999
LANL-GrowthRate	2021-01-25	PL	2021-02-06	2 wk ahead inc case	25053.5	6302.525	16413.25	25053.5	37124	67938.525
LANL-GrowthRate	2021-01-25	PL	2021-02-13	3 wk ahead inc case	25784.5	4638.95	15415.75	25784.5	39001.25	74269.7
LANL-GrowthRate	2021-01-25	PL	2021-02-20	4 wk ahead inc case	27886	4377.55	16332.5	27886	42710.25	82851.55
LANL-GrowthRate	2021-02-01	GM	2021-02-06	1 wk ahead inc case	47940.5	6466.3	26352	47940.5	81218	177424.649999999
LANL-GrowthRate	2021-02-01	GM	2021-02-13	2 wk ahead inc case	46666.5	4318.875	23330	46666.5	83125.25	191961.5
LANL-GrowthRate	2021-02-01	GM	2021-02-20	3 wk ahead inc case	46311	3123.975	22369	46311	83604.5	195836.375
LANL-GrowthRate	2021-02-01	GM	2021-02-27	4 wk ahead inc case	49393.5	2857.275	23730.25	49393.5	91032	209683.775
LANL-GrowthRate	2021-02-01	PL	2021-02-06	1 wk ahead inc case	29549.5	14616.375	23347.75	29549.5	36845.75	53911.475
LANL-GrowthRate	2021-02-01	PL	2021-02-13	2 wk ahead inc case	26222.5	9089.275	18820	26222.5	35236	56962.725
LANL-GrowthRate	2021-02-01	PL	2021-02-20	3 wk ahead inc case	26247.5	7482.95	17928.5	26247.5	36595.5	62759.35
LANL-GrowthRate	2021-02-01	PL	2021-02-27	4 wk ahead inc case	27521.5	7009.325	18432.25	27521.5	39274.75	68663.575
LANL-GrowthRate	2021-02-08	GM	2021-02-13	1 wk ahead inc case	41062.5	9537.75	23814.75	41062.5	67684.25	150529.875
LANL-GrowthRate	2021-02-08	GM	2021-02-20	2 wk ahead inc case	33768.5	1913.925	15338	33768.5	63697.25	161380.25
LANL-GrowthRate	2021-02-08	GM	2021-02-27	3 wk ahead inc case	33943	1462.875	14673	33943	65755.25	166757.05
LANL-GrowthRate	2021-02-08	GM	2021-03-06	4 wk ahead inc case	37485	1446.9	15646.5	37485	71321	172582.85
LANL-GrowthRate	2021-02-08	PL	2021-02-13	1 wk ahead inc case	33495	19356.825	27876.5	33495	40277	55963.45
LANL-GrowthRate	2021-02-08	PL	2021-02-20	2 wk ahead inc case	33000	15922.825	26049.75	33000	41279.5	59914.05
LANL-GrowthRate	2021-02-08	PL	2021-02-27	3 wk ahead inc case	33770.5	14447.575	25714.75	33770.5	42908.75	63861.2499999999
LANL-GrowthRate	2021-02-08	PL	2021-03-06	4 wk ahead inc case	34738	12869.325	25010.75	34738	45889.25	70849.475
LANL-GrowthRate	2021-02-15	GM	2021-02-20	1 wk ahead inc case	33249	9616	21644.25	33249	49596	97508.7249999999
LANL-GrowthRate	2021-02-15	GM	2021-02-27	2 wk ahead inc case	26256.5	3057.875	14387.75	26256.5	44074.75	99389.2999999999
LANL-GrowthRate	2021-02-15	GM	2021-03-06	3 wk ahead inc case	25103	2144.45	12776.5	25103	44478.5	103649.25
LANL-GrowthRate	2021-02-15	GM	2021-03-13	4 wk ahead inc case	27494	1818.825	13349.25	27494	48466.25	111136.925
LANL-GrowthRate	2021-02-15	PL	2021-02-20	1 wk ahead inc case	38108.5	22476.3	31831.75	38108.5	45415	61599.15
LANL-GrowthRate	2021-02-15	PL	2021-02-27	2 wk ahead inc case	39781	19776.225	31695.75	39781	48948.75	69864.125
LANL-GrowthRate	2021-02-15	PL	2021-03-06	3 wk ahead inc case	41330.5	18805.05	32422.25	41330.5	51598.75	74254.625
LANL-GrowthRate	2021-02-15	PL	2021-03-13	4 wk ahead inc case	42623	17216.975	32540.25	42623	54299	79177.3
LANL-GrowthRate	2021-02-22	GM	2021-02-27	1 wk ahead inc case	48329.5	17854.825	34660	48329.5	65870.5	112690.175
LANL-GrowthRate	2021-02-22	GM	2021-03-06	2 wk ahead inc case	48926.5	13152.8	32854.25	48926.5	69624.25	126065
LANL-GrowthRate	2021-02-22	GM	2021-03-13	3 wk ahead inc case	50136.5	12717.875	32986	50136.5	72654.5	130084.525
LANL-GrowthRate	2021-02-22	GM	2021-03-20	4 wk ahead inc case	50086	10861	31644	50086	74876.5	139087.725
LANL-GrowthRate	2021-02-22	PL	2021-02-27	1 wk ahead inc case	58197	35432.675	49497.5	58197	67631.25	88485.5
LANL-GrowthRate	2021-02-22	PL	2021-03-06	2 wk ahead inc case	66744.5	31893.825	52699.25	66744.5	82043	111032.65
LANL-GrowthRate	2021-02-22	PL	2021-03-13	3 wk ahead inc case	69180.5	29241.7	52252.5	69180.5	90794.25	131953.2
LANL-GrowthRate	2021-02-22	PL	2021-03-20	4 wk ahead inc case	68593	25972.9	51339.5	68593	91755	148224.175
LANL-GrowthRate	2021-03-01	GM	2021-03-06	1 wk ahead inc case	52131.5	20394.4	38217.5	52131.5	69713.75	114478.75
LANL-GrowthRate	2021-03-01	GM	2021-03-13	2 wk ahead inc case	53943.5	16384.425	37607.5	53943.5	75003.75	129639.8
LANL-GrowthRate	2021-03-01	GM	2021-03-20	3 wk ahead inc case	56048.5	15889.8	38355.25	56048.5	77881.25	136203.175
LANL-GrowthRate	2021-03-01	GM	2021-03-27	4 wk ahead inc case	57689.5	14835.75	38314	57689.5	81741.5	143680.55
LANL-GrowthRate	2021-03-01	PL	2021-03-06	1 wk ahead inc case	83307	53191.95	71896.5	83307	96021.25	123510
LANL-GrowthRate	2021-03-01	PL	2021-03-13	2 wk ahead inc case	101329.5	47738.65	80676.5	101329.5	121737.75	162239.95
LANL-GrowthRate	2021-03-01	PL	2021-03-20	3 wk ahead inc case	104779.5	42443.375	74989.25	104779.5	140460.25	202932.475
LANL-GrowthRate	2021-03-01	PL	2021-03-27	4 wk ahead inc case	95394	35958.575	68037.75	95394	137975.25	232642.575
LANL-GrowthRate	2021-03-08	GM	2021-03-13	1 wk ahead inc case	55723	33706.55	46927.5	55723	66193.5	89799.9749999999
LANL-GrowthRate	2021-03-08	GM	2021-03-20	2 wk ahead inc case	57320	30390.375	46746	57320	70041.75	97612.725
LANL-GrowthRate	2021-03-08	GM	2021-03-27	3 wk ahead inc case	58496.5	29026.5	47084.5	58496.5	72099.5	102868.025
LANL-GrowthRate	2021-03-08	GM	2021-04-03	4 wk ahead inc case	58565	26948.275	46158.5	58565	73418.5	108353.4
LANL-GrowthRate	2021-03-08	PL	2021-03-13	1 wk ahead inc case	101152	65344.7	87660.75	101152	117554	150081.2
LANL-GrowthRate	2021-03-08	PL	2021-03-20	2 wk ahead inc case	126674.5	72290.55	107001.25	126674.5	148504.25	193715.825
LANL-GrowthRate	2021-03-08	PL	2021-03-27	3 wk ahead inc case	145504	68274.275	118330.25	145504	172425	225453.25
LANL-GrowthRate	2021-03-08	PL	2021-04-03	4 wk ahead inc case	145244.5	57808.75	110763.75	145244.5	179794.75	248963.85
LANL-GrowthRate	2021-03-15	GM	2021-03-20	1 wk ahead inc case	73381	41277.325	60552.75	73381	87132.25	118267.625
LANL-GrowthRate	2021-03-15	GM	2021-03-27	2 wk ahead inc case	80929	39191.4	64322.5	80929	99666.25	139475.375
LANL-GrowthRate	2021-03-15	GM	2021-04-03	3 wk ahead inc case	84722	36555.95	65130	84722	108660.25	158220.85
LANL-GrowthRate	2021-03-15	GM	2021-04-10	4 wk ahead inc case	84449.5	31340.65	62353.75	84449.5	112717.75	175560.7
LANL-GrowthRate	2021-03-15	PL	2021-03-20	1 wk ahead inc case	121552.5	76451.6	103812.25	121552.5	140640	184860.75
LANL-GrowthRate	2021-03-15	PL	2021-03-27	2 wk ahead inc case	138076	73837.45	113787	138076	163276.25	222411.45
LANL-GrowthRate	2021-03-15	PL	2021-04-03	3 wk ahead inc case	140558	66140.975	111608.5	140558	172416.25	244400.05
LANL-GrowthRate	2021-03-15	PL	2021-04-10	4 wk ahead inc case	127202	51779.55	96265.25	127202	163297.75	251666.275
LANL-GrowthRate	2021-03-22	GM	2021-03-27	1 wk ahead inc case	93844.5	34066.45	67568.5	93844.5	127682.5	207371.175
LANL-GrowthRate	2021-03-22	GM	2021-04-03	2 wk ahead inc case	122901	42471.575	89564.75	122901	166205.5	269431.45
LANL-GrowthRate	2021-03-22	GM	2021-04-10	3 wk ahead inc case	132403	38302.875	92167.25	132403	184371	303112.525
LANL-GrowthRate	2021-03-22	GM	2021-04-17	4 wk ahead inc case	130580.5	33851.45	87547	130580.5	187666.5	326875.525
LANL-GrowthRate	2021-03-22	PL	2021-03-27	1 wk ahead inc case	166457.5	108923.75	144776.5	166457.5	191006.25	240727.65
LANL-GrowthRate	2021-03-22	PL	2021-04-03	2 wk ahead inc case	200509	114303.525	169391.25	200509	235454	304398.025
LANL-GrowthRate	2021-03-22	PL	2021-04-10	3 wk ahead inc case	217263	102352.9	171407.25	217263	261424.5	358598.85
LANL-GrowthRate	2021-03-22	PL	2021-04-17	4 wk ahead inc case	202357	84174.725	152121	202357	260840.75	397897.9
LANL-GrowthRate	2021-03-29	GM	2021-04-03	1 wk ahead inc case	112438	32621.175	76846	112438	158963.25	271846.225
LANL-GrowthRate	2021-03-29	GM	2021-04-10	2 wk ahead inc case	143208	39507.625	96572.75	143208	201917.75	341613.075
LANL-GrowthRate	2021-03-29	GM	2021-04-17	3 wk ahead inc case	148521	35830.35	98195.5	148521	215283.5	373938.1
LANL-GrowthRate	2021-03-29	GM	2021-04-24	4 wk ahead inc case	143329.5	30503.55	91977	143329.5	219066	396497.925
LANL-GrowthRate	2021-03-29	PL	2021-04-03	1 wk ahead inc case	222996.5	149619.625	194092.5	222996.5	254041.25	321539.775
LANL-GrowthRate	2021-03-29	PL	2021-04-10	2 wk ahead inc case	266489.5	151606.35	224436	266489.5	311099.25	408738.8
LANL-GrowthRate	2021-03-29	PL	2021-04-17	3 wk ahead inc case	279654	137742.125	223248.75	279654	344557.5	476782.675
LANL-GrowthRate	2021-03-29	PL	2021-04-24	4 wk ahead inc case	260742.5	115840.125	199251.25	260742.5	338507.25	527544.375
LeipzigIMISE-SECIR	2021-01-11	GM	2021-01-16	1 wk ahead inc death	5961.31022914969	5438.07137270716	5779.08913627431	5961.31022914969	6148.32616531447	6525.45547019273
LeipzigIMISE-SECIR	2021-01-11	GM	2021-01-23	2 wk ahead inc death	6266.134001085	5530.08989594987	6007.53758032113	6266.134001085	6536.31278659313	7083.01908281035
LeipzigIMISE-SECIR	2021-01-11	GM	2021-01-30	3 wk ahead inc death	6639.20610728427	5616.16790924969	6266.60372717859	6639.20610728427	7029.36339772676	7841.33189166502
LeipzigIMISE-SECIR	2021-01-11	GM	2021-02-06	4 wk ahead inc death	7064.79831595022	5682.82214789526	6553.41434676421	7064.79831595022	7605.36606506652	8760.69843871599
LeipzigIMISE-SECIR	2021-01-18	GM	2021-01-23	1 wk ahead inc death	5588.97605860703	3507.75469087318	4729.04649762204	5588.97605860703	6700.27504721067	9758.20445997252
LeipzigIMISE-SECIR	2021-01-18	GM	2021-01-30	2 wk ahead inc death	5173.87406020651	2788.20756940839	4150.32252464885	5173.87406020651	6571.74561685109	10832.4935149108
LeipzigIMISE-SECIR	2021-01-18	GM	2021-02-06	3 wk ahead inc death	4825.9167190778	2233.24400409508	3658.33009554926	4825.9167190778	6511.22417572239	12068.2284836349
LeipzigIMISE-SECIR	2021-01-18	GM	2021-02-13	4 wk ahead inc death	4515.74206440815	1805.33017911446	3269.22904190256	4515.74206440815	6452.83781400807	12957.0257242038
LeipzigIMISE-SECIR	2021-01-25	GM	2021-01-30	1 wk ahead inc death	5135.01562916311	2767.26670955951	4119.15148728782	5135.01562916311	6522.38845799574	10751.1359678621
LeipzigIMISE-SECIR	2021-01-25	GM	2021-02-06	2 wk ahead inc death	4789.67162500181	2216.47120345742	3630.85417207342	4789.67162500181	6462.32156373451	11977.589937182
LeipzigIMISE-SECIR	2021-01-25	GM	2021-02-13	3 wk ahead inc death	4481.82654006843	1791.77122938755	3244.67546564392	4481.82654006843	6404.37371335312	12859.7118575011
LeipzigIMISE-SECIR	2021-01-25	GM	2021-02-20	4 wk ahead inc death	4218.12949932679	1445.35186449353	2894.37087360977	4218.12949932679	6294.42716076865	13084.2341572837
LeipzigIMISE-SECIR	2021-02-01	GM	2021-02-06	1 wk ahead inc death	4690.47216227196	3916.98531045458	4395.58373565456	4690.47216227196	5018.61063715452	5711.17928799025
LeipzigIMISE-SECIR	2021-02-01	GM	2021-02-13	2 wk ahead inc death	4481.50086793904	3654.56051106784	4156.14935770303	4481.50086793904	4847.78309637548	5624.11349698026
LeipzigIMISE-SECIR	2021-02-01	GM	2021-02-20	3 wk ahead inc death	4267.28860418936	3419.21256195141	3921.44894821467	4267.28860418936	4661.33042952425	5498.81499580451
LeipzigIMISE-SECIR	2021-02-01	GM	2021-02-27	4 wk ahead inc death	4051.02303050435	3168.3731456531	3684.52708341843	4051.02303050435	4465.46363216727	5379.51152319963
LeipzigIMISE-SECIR	2021-02-08	GM	2021-02-13	1 wk ahead inc death	3789.79745421158	2893.24334111594	3476.5433638778	3789.79745421158	4100.85668384284	4680.33241303246
LeipzigIMISE-SECIR	2021-02-08	GM	2021-02-20	2 wk ahead inc death	3041.53803307857	2201.70639338204	2741.31707682547	3041.53803307857	3350.15885344833	3952.76552696755
LeipzigIMISE-SECIR	2021-02-08	GM	2021-02-27	3 wk ahead inc death	2439.90104507769	1690.53501803605	2164.92708386773	2439.90104507769	2738.2212038087	3368.85365261408
LeipzigIMISE-SECIR	2021-02-08	GM	2021-03-06	4 wk ahead inc death	1963.83734300668	1284.85438546338	1705.93690801163	1963.83734300668	2253.29628054729	2897.5150149488
LeipzigIMISE-SECIR	2021-02-15	GM	2021-02-20	1 wk ahead inc death	3090.72077150331	2535.33294332827	2887.96275414267	3090.72077150331	3303.76476598426	3747.6781232326
LeipzigIMISE-SECIR	2021-02-15	GM	2021-02-27	2 wk ahead inc death	2767.93860506097	2131.63440819893	2529.53359876039	2767.93860506097	3022.04556368742	3554.88355844962
LeipzigIMISE-SECIR	2021-02-15	GM	2021-03-06	3 wk ahead inc death	2517.28442477587	1765.02562899647	2229.84946367231	2517.28442477587	2831.59843853812	3532.4542963268
LeipzigIMISE-SECIR	2021-02-15	GM	2021-03-13	4 wk ahead inc death	2328.50692116612	1465.9929292428	1983.69533793899	2328.50692116612	2727.87340970363	3697.93988648188
LeipzigIMISE-SECIR	2021-02-22	GM	2021-02-27	1 wk ahead inc death	3573.29203774292	2069.29491852238	3013.55413201877	3573.29203774292	4162.63056392662	5365.77111234349
LeipzigIMISE-SECIR	2021-02-22	GM	2021-03-06	2 wk ahead inc death	4522.92095271061	2211.16071796194	3581.96275387088	4522.92095271061	5686.33896383829	8878.67247320947
LeipzigIMISE-SECIR	2021-02-22	GM	2021-03-13	3 wk ahead inc death	6030.44952076645	2407.58305256255	4349.19463629187	6030.44952076645	8623.10390867455	19395.6576862713
LeipzigIMISE-SECIR	2021-02-22	GM	2021-03-20	4 wk ahead inc death	8461.13716011384	2581.47347784589	5509.69458132986	8461.13716011384	14182.2937367989	42894.881240782
LeipzigIMISE-SECIR	2021-03-01	GM	2021-03-06	1 wk ahead inc death	2833.91377317568	1575.36861413329	2344.59598244303	2833.91377317568	3356.64762722245	4446.46429458405
LeipzigIMISE-SECIR	2021-03-01	GM	2021-03-13	2 wk ahead inc death	3465.25577965277	1668.6056723439	2723.22724966098	3465.25577965277	4348.69772498045	6537.85862972654
LeipzigIMISE-SECIR	2021-03-01	GM	2021-03-20	3 wk ahead inc death	4350.04610602744	1754.01071908688	3170.32277191193	4350.04610602744	5977.05094962223	11411.2149078198
LeipzigIMISE-SECIR	2021-03-01	GM	2021-03-27	4 wk ahead inc death	5735.74212117752	1860.80244941277	3826.31704407065	5735.74212117752	8723.06899985602	22132.0937131588
LeipzigIMISE-SECIR	2021-03-08	GM	2021-03-13	1 wk ahead inc death	2109.40830733854	1204.40532108526	1751.46318617277	2109.40830733854	2521.36102925235	3430.94927192563
LeipzigIMISE-SECIR	2021-03-08	GM	2021-03-20	2 wk ahead inc death	2200.32735676435	1092.8022563119	1749.93432501355	2200.32735676435	2740.12337979833	4347.61810720081
LeipzigIMISE-SECIR	2021-03-08	GM	2021-03-27	3 wk ahead inc death	2421.37429370095	1071.04837077314	1856.24476393713	2421.37429370095	3168.01617534565	7554.40129436242
LeipzigIMISE-SECIR	2021-03-08	GM	2021-04-03	4 wk ahead inc death	2916.04427456193	1090.90474344798	2108.44279577205	2916.04427456193	4084.65130709931	15734.0876002055
LeipzigIMISE-SECIR	2021-03-15	GM	2021-03-20	1 wk ahead inc death	1583.14566125871	987.837933821231	1309.18386603171	1583.14566125871	2075.79232908734	4775.18056139104
LeipzigIMISE-SECIR	2021-03-15	GM	2021-03-27	2 wk ahead inc death	2125.25475766528	628.658583424659	1419.38011039021	2125.25475766528	3358.69527157317	10624.0101666629
LeipzigIMISE-SECIR	2021-03-15	GM	2021-04-03	3 wk ahead inc death	3247.07735500779	749.345269847337	1951.94854350296	3247.07735500779	4975.61318907156	16284.0945688354
LeipzigIMISE-SECIR	2021-03-15	GM	2021-04-10	4 wk ahead inc death	4840.62443542505	880.519551376615	2756.78248665335	4840.62443542505	8375.15106656954	34859.144322281
LeipzigIMISE-SECIR	2021-03-22	GM	2021-03-27	1 wk ahead inc death	1395.34852933591	852.058287293114	1141.93446717601	1395.34852933591	1786.00126644635	4018.07100004592
LeipzigIMISE-SECIR	2021-03-22	GM	2021-04-03	2 wk ahead inc death	1969.45395320182	525.567399014518	1236.77383305473	1969.45395320182	3040.03622133274	9059.51887510383
LeipzigIMISE-SECIR	2021-03-22	GM	2021-04-10	3 wk ahead inc death	2947.66235136607	594.91899561616	1767.33931942159	2947.66235136607	5272.18390119478	16939.8139561424
LeipzigIMISE-SECIR	2021-03-22	GM	2021-04-17	4 wk ahead inc death	4412.41559839804	687.468209085935	2432.71398253373	4412.41559839804	9028.57871299164	31102.8582808173
LeipzigIMISE-SECIR	2021-03-29	GM	2021-04-03	1 wk ahead inc death	1334.22723475302	858.871125056511	1105.14275689564	1334.22723475302	1736.75921954838	3489.61894223456
LeipzigIMISE-SECIR	2021-03-29	GM	2021-04-10	2 wk ahead inc death	1957.98100661628	585.749438219866	1218.38733954698	1957.98100661628	3283.83973198359	9384.90448030899
LeipzigIMISE-SECIR	2021-03-29	GM	2021-04-17	3 wk ahead inc death	2998.48582864771	650.34723041136	1693.09045926517	2998.48582864771	5308.11750143504	18945.6392988802
LeipzigIMISE-SECIR	2021-03-29	GM	2021-04-24	4 wk ahead inc death	4309.53055272473	738.679725181883	2355.04344311928	4309.53055272473	8471.97040408009	42598.6249606514
LeipzigIMISE-SECIR	2021-01-11	GM	2021-01-16	1 wk ahead inc case	141624.926186796	127385.280300029	136594.338795367	141624.926186796	146756.081677737	157120.53380369
LeipzigIMISE-SECIR	2021-01-11	GM	2021-01-23	2 wk ahead inc case	150369.128518489	129797.758055945	142985.241396288	150369.128518489	158080.447166954	173848.632476877
LeipzigIMISE-SECIR	2021-01-11	GM	2021-01-30	3 wk ahead inc case	160054.392073237	131640.579009488	149605.016214567	160054.392073237	171098.939764504	194334.077907514
LeipzigIMISE-SECIR	2021-01-11	GM	2021-02-06	4 wk ahead inc case	170501.884972755	133337.631376309	156577.007288241	170501.884972755	185610.822505325	217882.808894374
LeipzigIMISE-SECIR	2021-01-18	GM	2021-01-23	1 wk ahead inc case	119122.422251733	59654.5056744289	93396.647248622	119122.422251733	154510.150515274	264291.408204123
LeipzigIMISE-SECIR	2021-01-18	GM	2021-01-30	2 wk ahead inc case	111657.611351589	48297.434254548	82611.4596537512	111657.611351589	153454.478691995	293808.329417094
LeipzigIMISE-SECIR	2021-01-18	GM	2021-02-06	3 wk ahead inc case	104570.430658891	39020.529429933	73609.9245300274	104570.430658891	152283.767093836	308387.715718557
LeipzigIMISE-SECIR	2021-01-18	GM	2021-02-13	4 wk ahead inc case	97658.4517067367	31559.0782036704	65541.7170303995	97658.4517067367	148598.459506314	309632.479079177
LeipzigIMISE-SECIR	2021-01-25	GM	2021-01-30	1 wk ahead inc case	96585.8066769999	41778.1339887001	71460.3722472381	96585.8066769999	132740.835427642	254149.396191323
LeipzigIMISE-SECIR	2021-01-25	GM	2021-02-06	2 wk ahead inc case	90455.2701557191	33753.4474034766	63673.8853187423	90455.2701557191	131728.149210146	266760.822942594
LeipzigIMISE-SECIR	2021-01-25	GM	2021-02-13	3 wk ahead inc case	84476.2862356161	27299.1602577449	56694.7432758843	84476.2862356161	128540.293031914	267837.565243026
LeipzigIMISE-SECIR	2021-01-25	GM	2021-02-20	4 wk ahead inc case	78753.4124367376	21987.5058762764	50671.7274561168	78753.4124367376	124492.418656916	251933.924771464
LeipzigIMISE-SECIR	2021-02-01	GM	2021-02-06	1 wk ahead inc case	79384.2949338326	75857.8039409367	78125.3047795539	79384.2949338326	80719.4942917591	83452.6130999246
LeipzigIMISE-SECIR	2021-02-01	GM	2021-02-13	2 wk ahead inc case	75243.9860159099	70488.0121243357	73522.0857671776	75243.9860159099	77082.8575597358	80964.9636030729
LeipzigIMISE-SECIR	2021-02-01	GM	2021-02-20	3 wk ahead inc case	71153.4647522467	64819.5244836039	68855.1651738183	71153.4647522467	73621.4902970368	78865.717487785
LeipzigIMISE-SECIR	2021-02-01	GM	2021-02-27	4 wk ahead inc case	67261.2862446952	59543.7632120297	64439.8780806922	67261.2862446952	70322.4869195727	76883.2884144426
LeipzigIMISE-SECIR	2021-02-08	GM	2021-02-13	1 wk ahead inc case	55155.2895735588	49834.3219696203	53249.6291789807	55155.2895735588	57115.8572454828	61068.6220747608
LeipzigIMISE-SECIR	2021-02-08	GM	2021-02-20	2 wk ahead inc case	43668.7870759907	36855.2884027108	41152.9140416396	43668.7870759907	46361.4047982153	51976.7584357848
LeipzigIMISE-SECIR	2021-02-08	GM	2021-02-27	3 wk ahead inc case	34919.0406024919	27235.5199337003	32030.6174573433	34919.0406024919	38112.2604706502	45153.6326196522
LeipzigIMISE-SECIR	2021-02-08	GM	2021-03-06	4 wk ahead inc case	28193.3602860644	20215.0557188369	25082.0795601656	28193.3602860644	31671.8481573892	39730.1906597216
LeipzigIMISE-SECIR	2021-02-15	GM	2021-02-20	1 wk ahead inc case	46409.4223731953	42147.9324183242	44897.2632217611	46409.4223731953	47973.1282756869	51242.8011622191
LeipzigIMISE-SECIR	2021-02-15	GM	2021-02-27	2 wk ahead inc case	41590.200059795	34035.5216776867	38803.5263795968	41590.200059795	44624.1746116208	51427.3009108542
LeipzigIMISE-SECIR	2021-02-15	GM	2021-03-06	3 wk ahead inc case	37985.7045349327	27540.1739527477	34004.2667386313	37985.7045349327	42602.69160598	54186.2417287137
LeipzigIMISE-SECIR	2021-02-15	GM	2021-03-13	4 wk ahead inc case	35255.632865259	22598.8106469837	30222.9162633662	35255.632865259	41538.5349057417	59856.4984387094
LeipzigIMISE-SECIR	2021-02-22	GM	2021-02-27	1 wk ahead inc case	60211.8464964563	49947.3559910056	56146.8057123793	60211.8464964563	65025.020664432	78758.8131302679
LeipzigIMISE-SECIR	2021-02-22	GM	2021-03-06	2 wk ahead inc case	77728.1357633982	49923.709359769	65743.4044671882	77728.1357633982	93236.5762308924	154477.69774108
LeipzigIMISE-SECIR	2021-02-22	GM	2021-03-13	3 wk ahead inc case	108157.918205421	50604.7905363234	81306.1853174489	108157.918205421	146737.958252738	374269.376160206
LeipzigIMISE-SECIR	2021-02-22	GM	2021-03-20	4 wk ahead inc case	157925.997245616	52601.6691367542	104501.38144941	157925.997245616	241649.050816002	825231.238752652
LeipzigIMISE-SECIR	2021-03-01	GM	2021-03-06	1 wk ahead inc case	64343.9889947064	55618.6764474768	60956.6075232701	64343.9889947064	68220.5618255826	77551.9150601401
LeipzigIMISE-SECIR	2021-03-01	GM	2021-03-13	2 wk ahead inc case	78416.766492235	54114.5452917667	68606.2867677237	78416.766492235	90584.9019329178	125461.245823438
LeipzigIMISE-SECIR	2021-03-01	GM	2021-03-20	3 wk ahead inc case	101782.790036248	53768.7951153336	80874.962922177	101782.790036248	129626.198687675	235416.660594026
LeipzigIMISE-SECIR	2021-03-01	GM	2021-03-27	4 wk ahead inc case	137940.147973039	54545.7799923414	98727.0356620042	137940.147973039	194321.355037725	456466.042027666
LeipzigIMISE-SECIR	2021-03-08	GM	2021-03-13	1 wk ahead inc case	55770.5735989742	48898.1742642032	53206.1005881731	55770.5735989742	58560.5003554756	65328.4530389721
LeipzigIMISE-SECIR	2021-03-08	GM	2021-03-20	2 wk ahead inc case	57978.6580622099	42633.4696062127	51946.6922201826	57978.6580622099	65261.970715484	86361.4672574237
LeipzigIMISE-SECIR	2021-03-08	GM	2021-03-27	3 wk ahead inc case	66823.3435017219	39457.586757855	55040.8205726861	66823.3435017219	81642.9153697669	141320.71638823
LeipzigIMISE-SECIR	2021-03-08	GM	2021-04-03	4 wk ahead inc case	83996.3192684343	39312.2962007532	63039.6307155038	83996.3192684343	112226.490318974	272208.501076035
LeipzigIMISE-SECIR	2021-03-15	GM	2021-03-20	1 wk ahead inc case	77610.0650763736	71459.6584147929	75404.8658183066	77610.0650763736	80008.4749256636	85684.4485441228
LeipzigIMISE-SECIR	2021-03-15	GM	2021-03-27	2 wk ahead inc case	107112.650687832	79325.5601641986	95466.1988665632	107112.650687832	122737.667275591	179034.703695062
LeipzigIMISE-SECIR	2021-03-15	GM	2021-04-03	3 wk ahead inc case	153498.55481278	80096.94447564	118683.979010993	153498.55481278	211917.897010163	493585.135447582
LeipzigIMISE-SECIR	2021-03-15	GM	2021-04-10	4 wk ahead inc case	227937.197037495	81774.8749681356	153273.997593648	227937.197037495	379287.945545225	1331663.1286227
LeipzigIMISE-SECIR	2021-03-22	GM	2021-03-27	1 wk ahead inc case	102772.025528842	95815.4126723789	100241.298141689	102772.025528842	105571.703746781	111418.619326704
LeipzigIMISE-SECIR	2021-03-22	GM	2021-04-03	2 wk ahead inc case	148616.401402033	108361.008639602	132171.297456603	148616.401402033	175581.066112127	239033.433105345
LeipzigIMISE-SECIR	2021-03-22	GM	2021-04-10	3 wk ahead inc case	217156.603921303	107128.20890522	166790.130382787	217156.603921303	318437.329649924	619200.688498189
LeipzigIMISE-SECIR	2021-03-22	GM	2021-04-17	4 wk ahead inc case	321119.774144326	105366.14178237	212279.395780574	321119.774144326	576780.747443696	1499647.24429944
LeipzigIMISE-SECIR	2021-03-29	GM	2021-04-03	1 wk ahead inc case	130515.944821089	120079.39087562	126652.412012219	130515.944821089	134816.858777964	146140.444505053
LeipzigIMISE-SECIR	2021-03-29	GM	2021-04-10	2 wk ahead inc case	192898.089166412	133066.341326705	166871.463160727	192898.089166412	228413.214770634	348177.657495089
LeipzigIMISE-SECIR	2021-03-29	GM	2021-04-17	3 wk ahead inc case	287062.559482771	132448.496499707	210958.363352902	287062.559482771	407442.681303357	901275.826749009
LeipzigIMISE-SECIR	2021-03-29	GM	2021-04-24	4 wk ahead inc case	424766.618259649	130141.902931844	262958.934530323	424766.618259649	705493.695752622	2029324.4425872
MIT_CovidAnalytics-DELPHI	2021-01-11	GM	2021-01-16	1 wk ahead inc death	3647	1300.09932965246	2839.35227822352	3647	4454.64772177648	5993.90067034753
MIT_CovidAnalytics-DELPHI	2021-01-11	GM	2021-01-23	2 wk ahead inc death	4294	974.981242452006	3151.81363824397	4294	5436.18636175603	7613.01875754799
MIT_CovidAnalytics-DELPHI	2021-01-11	GM	2021-01-30	3 wk ahead inc death	4266	201.048798640615	2867.11311126588	4266	5664.88688873412	8330.95120135938
MIT_CovidAnalytics-DELPHI	2021-01-11	GM	2021-02-06	4 wk ahead inc death	4165	0	2549.70455644704	4165	5780.29544355296	8858.80134069507
MIT_CovidAnalytics-DELPHI	2021-01-11	PL	2021-01-16	1 wk ahead inc death	1158	0	663.626619187376	1158	1652.37338081263	2594.57338162124
MIT_CovidAnalytics-DELPHI	2021-01-11	PL	2021-01-23	2 wk ahead inc death	1141	0	441.850459978552	1141	1840.14954002146	3172.62155963293
MIT_CovidAnalytics-DELPHI	2021-01-11	PL	2021-01-30	3 wk ahead inc death	943	0	86.7201865229363	943	1799.27981347706	3431.21808576902
MIT_CovidAnalytics-DELPHI	2021-01-11	PL	2021-02-06	4 wk ahead inc death	774	0	0	774	1762.74676162525	3647.14676324248
MIT_CovidAnalytics-DELPHI	2021-01-18	GM	2021-01-23	1 wk ahead inc death	4294	1770.19569391902	3425.47376718158	4294	5162.52623281842	6817.80430608098
MIT_CovidAnalytics-DELPHI	2021-01-18	GM	2021-01-30	2 wk ahead inc death	4266	696.801721564661	3037.71842227138	4266	5494.28157772862	7835.19827843534
MIT_CovidAnalytics-DELPHI	2021-01-18	GM	2021-02-06	3 wk ahead inc death	4165	0	2660.6684370521	4165	5669.3315629479	8536.35728649337
MIT_CovidAnalytics-DELPHI	2021-01-18	GM	2021-02-13	4 wk ahead inc death	4000	0	2262.94753436316	4000	5737.05246563684	9047.60861216194
MIT_CovidAnalytics-DELPHI	2021-01-25	GM	2021-01-30	1 wk ahead inc death	3653	1375.37199666581	2869.19134069498	3653	4436.80865930502	5930.62800333419
MIT_CovidAnalytics-DELPHI	2021-01-25	GM	2021-02-06	2 wk ahead inc death	4165	943.947587644041	3056.52716370536	4165	5273.47283629464	7386.05241235596
MIT_CovidAnalytics-DELPHI	2021-01-25	GM	2021-02-13	3 wk ahead inc death	4000	55.0325774835292	2642.40357867125	4000	5357.59642132875	7944.96742251646
MIT_CovidAnalytics-DELPHI	2021-01-25	GM	2021-02-20	4 wk ahead inc death	3783	0	2215.38268138995	3783	5350.61731861005	8338.25600666838
MIT_CovidAnalytics-DELPHI	2021-01-25	PL	2021-01-30	1 wk ahead inc death	1698	734.2946883	1366.35648	1698	2029.64352	2661.705312
MIT_CovidAnalytics-DELPHI	2021-01-25	PL	2021-02-06	2 wk ahead inc death	1698	700	1228.985236	1698	2167.014764	3060.885122
MIT_CovidAnalytics-DELPHI	2021-01-25	PL	2021-02-13	3 wk ahead inc death	1540	700	965.5765733	1540	2114.423427	3209.186563
MIT_CovidAnalytics-DELPHI	2021-01-25	PL	2021-02-20	4 wk ahead inc death	1405	700	741.7129599	1405	2068.28704	3332.410623
MIT_CovidAnalytics-DELPHI	2021-02-01	GM	2021-02-06	1 wk ahead inc death	3562	1722.20637909923	2928.86492733441	3562	4195.13507266559	5401.79362090077
MIT_CovidAnalytics-DELPHI	2021-02-01	GM	2021-02-13	2 wk ahead inc death	4000	1398.13890935463	3104.61179342225	4000	4895.38820657774	6601.86109064537
MIT_CovidAnalytics-DELPHI	2021-02-01	GM	2021-02-20	3 wk ahead inc death	3783	596.38397315875	2686.37788608938	3783	4879.62211391062	6969.61602684125
MIT_CovidAnalytics-DELPHI	2021-02-01	GM	2021-02-27	4 wk ahead inc death	3524	0	2257.72985466883	3524	4790.27014533117	7203.58724180154
MIT_CovidAnalytics-DELPHI	2021-02-01	PL	2021-02-06	1 wk ahead inc death	1941	1000	1606.313205	1941	2275.686795	2913.548604
MIT_CovidAnalytics-DELPHI	2021-02-01	PL	2021-02-13	2 wk ahead inc death	1946	1000	1472.681395	1946	2419.318605	3321.391426
MIT_CovidAnalytics-DELPHI	2021-02-01	PL	2021-02-20	3 wk ahead inc death	1802	1000	1222.305466	1802	2381.694534	3486.503595
MIT_CovidAnalytics-DELPHI	2021-02-01	PL	2021-02-27	4 wk ahead inc death	1675	1000	1005.626409	1675	2344.373591	3620.097208
MIT_CovidAnalytics-DELPHI	2021-02-08	GM	2021-02-13	1 wk ahead inc death	3730	1862.07063577542	3087.18246855673	3730	4372.81753144327	5597.92936422458
MIT_CovidAnalytics-DELPHI	2021-02-08	GM	2021-02-20	2 wk ahead inc death	4085	1443.34895955866	3175.91872890173	4085	4994.08127109827	6726.65104044134
MIT_CovidAnalytics-DELPHI	2021-02-08	GM	2021-02-27	3 wk ahead inc death	3764	528.6514362132	2650.60737554425	3764	4877.39262445575	6999.3485637868
MIT_CovidAnalytics-DELPHI	2021-02-08	GM	2021-03-06	4 wk ahead inc death	3423	0	2137.36493711345	3423	4708.63506288655	7158.85872844915
MIT_CovidAnalytics-DELPHI	2021-02-08	PL	2021-02-13	1 wk ahead inc death	1901	960.704106355646	1577.4124507301	1901	2224.5875492699	2841.29589364435
MIT_CovidAnalytics-DELPHI	2021-02-08	PL	2021-02-20	2 wk ahead inc death	1913	583.220794564419	1455.37809920744	1913	2370.62190079256	3242.77920543558
MIT_CovidAnalytics-DELPHI	2021-02-08	PL	2021-02-27	3 wk ahead inc death	1781	152.359738059589	1220.52992396784	1781	2341.47007603216	3409.6402619404
MIT_CovidAnalytics-DELPHI	2021-02-08	PL	2021-03-06	4 wk ahead inc death	1666	0	1018.8249014602	1666	2313.1750985398	3546.59178728871
MIT_CovidAnalytics-DELPHI	2021-02-15	GM	2021-02-20	1 wk ahead inc death	4047	2768.59241408113	3607.05680712672	4047	4486.94319287328	5325.40758591887
MIT_CovidAnalytics-DELPHI	2021-02-15	GM	2021-02-27	2 wk ahead inc death	3712	1904.05865375289	3089.82636996488	3712	4334.17363003512	5519.94134624711
MIT_CovidAnalytics-DELPHI	2021-02-15	GM	2021-03-06	3 wk ahead inc death	3360	1145.73310840703	2597.9960374994	3360	4122.0039625006	5574.26689159297
MIT_CovidAnalytics-DELPHI	2021-02-15	GM	2021-03-13	4 wk ahead inc death	3009	452.184828162252	2129.11361425344	3009	3888.88638574656	5565.81517183775
MIT_CovidAnalytics-DELPHI	2021-02-15	PL	2021-02-20	1 wk ahead inc death	1185	239.568661055746	859.645170695978	1185	1510.35482930402	2130.43133894425
MIT_CovidAnalytics-DELPHI	2021-02-15	PL	2021-02-27	2 wk ahead inc death	1058	0	597.878787814669	1058	1518.12121218533	2395.04182182752
MIT_CovidAnalytics-DELPHI	2021-02-15	PL	2021-03-06	3 wk ahead inc death	942	0	378.468905157541	942	1505.53109484246	2579.53511411932
MIT_CovidAnalytics-DELPHI	2021-02-15	PL	2021-03-13	4 wk ahead inc death	836	0	185.290341391956	836	1486.70965860804	2726.86267788851
MIT_CovidAnalytics-DELPHI	2021-02-22	GM	2021-02-27	1 wk ahead inc death	3163	1649.607375	2642.190525	3163	3683.809475	4676.392625
MIT_CovidAnalytics-DELPHI	2021-02-22	GM	2021-03-06	2 wk ahead inc death	2866	725.7396245	2129.464177	2866	3602.535823	5006.260376
MIT_CovidAnalytics-DELPHI	2021-02-22	GM	2021-03-13	3 wk ahead inc death	2516	0	1613.931528	2516	3418.068472	5137.272918
MIT_CovidAnalytics-DELPHI	2021-02-22	GM	2021-03-20	4 wk ahead inc death	2180	0	1138.38105	2180	3221.61895	5206.78525
MIT_CovidAnalytics-DELPHI	2021-02-22	PL	2021-02-27	1 wk ahead inc death	1074	337.2731081	820.4674141	1074	1327.532586	1810.726892
MIT_CovidAnalytics-DELPHI	2021-02-22	PL	2021-03-06	2 wk ahead inc death	970	0	611.4507785	970	1328.549221	2011.889162
MIT_CovidAnalytics-DELPHI	2021-02-22	PL	2021-03-13	3 wk ahead inc death	864	0	424.8686799	864	1303.13132	2140.048408
MIT_CovidAnalytics-DELPHI	2021-02-22	PL	2021-03-20	4 wk ahead inc death	768	0	260.9348282	768	1275.065172	2241.453784
MIT_CovidAnalytics-DELPHI	2021-03-01	GM	2021-03-06	1 wk ahead inc death	1953	495.612901425586	1451.46391678104	1953	2454.53608321896	3410.38709857441
MIT_CovidAnalytics-DELPHI	2021-03-01	GM	2021-03-13	2 wk ahead inc death	2160	98.9433995684813	1450.72086909226	2160	2869.27913090774	4221.05660043152
MIT_CovidAnalytics-DELPHI	2021-03-01	GM	2021-03-20	3 wk ahead inc death	2028	0	1159.31402203566	2028	2896.68597796434	4552.26850102629
MIT_CovidAnalytics-DELPHI	2021-03-01	GM	2021-03-27	4 wk ahead inc death	1846	0	842.927833562077	1846	2849.07216643792	4760.77419714884
MIT_CovidAnalytics-DELPHI	2021-03-01	PL	2021-03-06	1 wk ahead inc death	1320	714.154044463859	1111.50796115125	1320	1528.49203884875	1925.84595553614
MIT_CovidAnalytics-DELPHI	2021-03-01	PL	2021-03-13	2 wk ahead inc death	1536	679.204432971907	1241.14773101328	1536	1830.85226898672	2392.79556702809
MIT_CovidAnalytics-DELPHI	2021-03-01	PL	2021-03-20	3 wk ahead inc death	1463	413.644023451292	1101.88119574034	1463	1824.11880425966	2512.35597654871
MIT_CovidAnalytics-DELPHI	2021-03-01	PL	2021-03-27	4 wk ahead inc death	1340	128.308088927719	923.015922302497	1340	1756.9840776975	2551.69191107228
MIT_CovidAnalytics-DELPHI	2021-03-08	GM	2021-03-13	1 wk ahead inc death	1729	374.146030896547	1262.74902682856	1729	2195.25097317144	3083.85396910345
MIT_CovidAnalytics-DELPHI	2021-03-08	GM	2021-03-20	2 wk ahead inc death	1817	0	1157.6215502713	1817	2476.3784497287	3733.05285814113
MIT_CovidAnalytics-DELPHI	2021-03-08	GM	2021-03-27	3 wk ahead inc death	1572	0	764.429625388642	1572	2379.57037461136	3918.67591132355
MIT_CovidAnalytics-DELPHI	2021-03-08	GM	2021-04-03	4 wk ahead inc death	1299	0	366.498053657138	1299	2231.50194634286	4008.70793820692
MIT_CovidAnalytics-DELPHI	2021-03-08	PL	2021-03-13	1 wk ahead inc death	1408	732.812593703129	1175.64522787107	1408	1640.35477212893	2083.18740629687
MIT_CovidAnalytics-DELPHI	2021-03-08	PL	2021-03-20	2 wk ahead inc death	1591	636.140812871447	1262.40072997315	1591	1919.59927002685	2545.85918712855
MIT_CovidAnalytics-DELPHI	2021-03-08	PL	2021-03-27	3 wk ahead inc death	1498	328.541107663164	1095.5497292916	1498	1900.4502707084	2667.45889233684
MIT_CovidAnalytics-DELPHI	2021-03-08	PL	2021-04-03	4 wk ahead inc death	1383	32.6251874062509	918.290455742135	1383	1847.70954425786	2733.37481259375
MIT_CovidAnalytics-DELPHI	2021-03-15	GM	2021-03-20	1 wk ahead inc death	1538	273.93110856133	1102.99123578682	1538	1973.00876421318	2802.06889143867
MIT_CovidAnalytics-DELPHI	2021-03-15	GM	2021-03-27	2 wk ahead inc death	1673	0	1057.80470589855	1673	2288.19529410145	3460.6633700465
MIT_CovidAnalytics-DELPHI	2021-03-15	GM	2021-04-03	3 wk ahead inc death	1508	0	754.542718645025	1508	2261.45728135497	3697.43154423905
MIT_CovidAnalytics-DELPHI	2021-03-15	GM	2021-04-10	4 wk ahead inc death	1302	0	431.982471573632	1302	2172.01752842637	3830.13778287735
MIT_CovidAnalytics-DELPHI	2021-03-15	PL	2021-03-20	1 wk ahead inc death	1425	569.621534530779	1130.63540348277	1425	1719.36459651723	2280.37846546922
MIT_CovidAnalytics-DELPHI	2021-03-15	PL	2021-03-27	2 wk ahead inc death	1610	400.312173171544	1193.70559532285	1610	2026.29440467715	2819.68782682846
MIT_CovidAnalytics-DELPHI	2021-03-15	PL	2021-04-03	3 wk ahead inc death	1521	39.441038107012	1011.14556288264	1521	2030.85443711736	3002.55896189299
MIT_CovidAnalytics-DELPHI	2021-03-15	PL	2021-04-10	4 wk ahead inc death	1415	0	826.270806965535	1415	2003.72919303447	3125.75693093844
MIT_CovidAnalytics-DELPHI	2021-03-22	GM	2021-03-27	1 wk ahead inc death	1547	899.883936975093	1324.30552441759	1547	1769.69447558241	2194.11606302491
MIT_CovidAnalytics-DELPHI	2021-03-22	GM	2021-04-03	2 wk ahead inc death	1758	842.839687240688	1443.0624523658	1758	2072.9375476342	2673.16031275931
MIT_CovidAnalytics-DELPHI	2021-03-22	GM	2021-04-10	3 wk ahead inc death	1648	527.162100446905	1262.28185372637	1648	2033.71814627363	2768.83789955309
MIT_CovidAnalytics-DELPHI	2021-03-22	GM	2021-04-17	4 wk ahead inc death	1472	177.767873950172	1026.6110488352	1472	1917.3889511648	2766.23212604983
MIT_CovidAnalytics-DELPHI	2021-03-22	PL	2021-03-27	1 wk ahead inc death	1788	1029.44134685492	1526.95436829214	1788	2049.04563170786	2546.55865314508
MIT_CovidAnalytics-DELPHI	2021-03-22	PL	2021-04-03	2 wk ahead inc death	2042	969.23606486676	1672.8257272405	2042	2411.1742727595	3114.76393513324
MIT_CovidAnalytics-DELPHI	2021-03-22	PL	2021-04-10	3 wk ahead inc death	1938	624.137872231709	1485.85570278808	1938	2390.14429721192	3251.86212776829
MIT_CovidAnalytics-DELPHI	2021-03-22	PL	2021-04-17	4 wk ahead inc death	1798	280.882693709842	1275.90873658429	1798	2320.09126341571	3315.11730629016
MIT_CovidAnalytics-DELPHI	2021-03-29	GM	2021-04-03	1 wk ahead inc death	1282	697.632817159072	1080.89953168212	1282	1483.10046831788	1866.36718284093
MIT_CovidAnalytics-DELPHI	2021-03-29	GM	2021-04-10	2 wk ahead inc death	1576	749.580004620599	1291.60099030529	1576	1860.39900969471	2402.4199953794
MIT_CovidAnalytics-DELPHI	2021-03-29	GM	2021-04-17	3 wk ahead inc death	1606	593.846349043626	1257.68377144756	1606	1954.31622855244	2618.15365095637
MIT_CovidAnalytics-DELPHI	2021-03-29	GM	2021-04-24	4 wk ahead inc death	1551	382.265634318144	1148.79906336426	1551	1953.20093663574	2719.73436568186
MIT_CovidAnalytics-DELPHI	2021-03-29	PL	2021-04-03	1 wk ahead inc death	2635	1634.99719738654	2290.86528841834	2635	2979.13471158166	3635.00280261346
MIT_CovidAnalytics-DELPHI	2021-03-29	PL	2021-04-10	2 wk ahead inc death	3597	2182.78247413294	3110.32002359787	3597	4083.67997640213	5011.21752586706
MIT_CovidAnalytics-DELPHI	2021-03-29	PL	2021-04-17	3 wk ahead inc death	4125	2392.94433816222	3528.9411948925	4125	4721.0588051075	5857.05566183778
MIT_CovidAnalytics-DELPHI	2021-03-29	PL	2021-04-24	4 wk ahead inc death	4516	2515.99439477309	3827.73057683668	4516	5204.26942316332	6516.00560522692
MIT_CovidAnalytics-DELPHI	2021-01-11	GM	2021-01-16	1 wk ahead inc case	120098	32258.4925316779	89869.4611508237	120098	150326.538849176	207937.507468322
MIT_CovidAnalytics-DELPHI	2021-01-11	GM	2021-01-23	2 wk ahead inc case	106844	0	64094.3903887729	106844	149593.609611227	231067.822773874
MIT_CovidAnalytics-DELPHI	2021-01-11	GM	2021-01-30	3 wk ahead inc case	92419	0	40061.634874657	92419	144776.365125343	244561.48984696
MIT_CovidAnalytics-DELPHI	2021-01-11	GM	2021-02-06	4 wk ahead inc case	77547	0	17089.9223016474	77547	138004.077698353	253226.014936644
MIT_CovidAnalytics-DELPHI	2021-01-11	PL	2021-01-16	1 wk ahead inc case	29259	0	12239.9357488721	29259	46278.0642511279	78713.7959744187
MIT_CovidAnalytics-DELPHI	2021-01-11	PL	2021-01-23	2 wk ahead inc case	23454	0	0	23454	47522.5914828442	93393.6431914172
MIT_CovidAnalytics-DELPHI	2021-01-11	PL	2021-01-30	3 wk ahead inc case	18772	0	0	18772	48249.8839802327	104430.219305646
MIT_CovidAnalytics-DELPHI	2021-01-11	PL	2021-02-06	4 wk ahead inc case	14977	0	0	14977	49015.1285022558	113886.591948837
MIT_CovidAnalytics-DELPHI	2021-01-18	GM	2021-01-23	1 wk ahead inc case	106844	17360.733009673	76049.788027172	106844	137638.211972828	196327.266990327
MIT_CovidAnalytics-DELPHI	2021-01-18	GM	2021-01-30	2 wk ahead inc case	92419	0	48869.4077854348	92419	135968.592214565	218967.449783173
MIT_CovidAnalytics-DELPHI	2021-01-18	GM	2021-02-06	3 wk ahead inc case	77547	0	24209.8602840162	77547	130884.139715984	232536.564854497
MIT_CovidAnalytics-DELPHI	2021-01-18	GM	2021-02-13	4 wk ahead inc case	63055	0	1466.57605434411	63055	124643.423945656	242021.533980654
MIT_CovidAnalytics-DELPHI	2021-01-25	GM	2021-01-30	1 wk ahead inc case	92419	60634.6805116534	81480.9430352042	92419	103357.056964796	124203.319488347
MIT_CovidAnalytics-DELPHI	2021-01-25	GM	2021-02-06	2 wk ahead inc case	77547	32597.1843087808	62078.2514943762	77547	93015.7485056238	122496.815691219
MIT_CovidAnalytics-DELPHI	2021-01-25	GM	2021-02-13	3 wk ahead inc case	63055	8002.94376218205	44109.729600891	63055	82000.270399109	118107.056237818
MIT_CovidAnalytics-DELPHI	2021-01-25	GM	2021-02-20	4 wk ahead inc case	49632	0	27755.8860704083	49632	71508.1139295917	113200.638976693
MIT_CovidAnalytics-DELPHI	2021-01-25	PL	2021-01-30	1 wk ahead inc case	25606	8369.85664930282	19674.4614030376	25606	31537.5385969624	42842.1433506972
MIT_CovidAnalytics-DELPHI	2021-01-25	PL	2021-02-06	2 wk ahead inc case	21191	0	12802.5376704363	21191	29579.4623295637	45566.5876895628
MIT_CovidAnalytics-DELPHI	2021-01-25	PL	2021-02-13	3 wk ahead inc case	17504	0	7230.27378300527	17504	27777.7262169947	47357.876009948
MIT_CovidAnalytics-DELPHI	2021-01-25	PL	2021-02-20	4 wk ahead inc case	14458	0	2594.92280607515	14458	26321.0771939249	48930.2867013944
MIT_CovidAnalytics-DELPHI	2021-02-01	GM	2021-02-06	1 wk ahead inc case	77547	45911.9325774168	66660.3057078589	77547	88433.6942921411	109182.067422583
MIT_CovidAnalytics-DELPHI	2021-02-01	GM	2021-02-13	2 wk ahead inc case	63055	18316.2586043956	47658.8892826443	63055	78451.1107173557	107793.741395604
MIT_CovidAnalytics-DELPHI	2021-02-01	GM	2021-02-20	3 wk ahead inc case	49632	0	30775.6923595415	49632	68488.3076404585	104425.544076781
MIT_CovidAnalytics-DELPHI	2021-02-01	GM	2021-02-27	4 wk ahead inc case	37758	0	15984.6114157178	37758	59531.3885842822	101028.134845166
MIT_CovidAnalytics-DELPHI	2021-02-01	PL	2021-02-06	1 wk ahead inc case	32537	16408.21852	26986.54199	32537	38087.45801	48665.78148
MIT_CovidAnalytics-DELPHI	2021-02-01	PL	2021-02-13	2 wk ahead inc case	28715	10000	20865.46701	28715	36564.53299	51524.54152
MIT_CovidAnalytics-DELPHI	2021-02-01	PL	2021-02-20	3 wk ahead inc case	25540	10000	15926.32472	25540	35153.67528	53475.86899
MIT_CovidAnalytics-DELPHI	2021-02-01	PL	2021-02-27	4 wk ahead inc case	22868	10000	11767.08398	22868	33968.91602	55125.56297
MIT_CovidAnalytics-DELPHI	2021-02-08	GM	2021-02-13	1 wk ahead inc case	52332	30975.4861324432	44982.5028575982	52332	59681.4971424018	73688.5138675568
MIT_CovidAnalytics-DELPHI	2021-02-08	GM	2021-02-20	2 wk ahead inc case	39056	8853.32844349208	28662.2414645931	39056	49449.7585354069	69258.6715565079
MIT_CovidAnalytics-DELPHI	2021-02-08	GM	2021-02-27	3 wk ahead inc case	28010	0	15280.2975392778	28010	40739.7024607222	65000.5670911577
MIT_CovidAnalytics-DELPHI	2021-02-08	GM	2021-03-06	4 wk ahead inc case	19294	0	4595.00571519643	19294	33992.9942848036	62007.0277351136
MIT_CovidAnalytics-DELPHI	2021-02-08	PL	2021-02-13	1 wk ahead inc case	31203	17431.6939830661	26463.8288578245	31203	35942.1711421755	44974.3060169339
MIT_CovidAnalytics-DELPHI	2021-02-08	PL	2021-02-20	2 wk ahead inc case	27806	8330.4322592619	21103.7998963282	27806	34508.2001036718	47281.5677407381
MIT_CovidAnalytics-DELPHI	2021-02-08	PL	2021-02-27	3 wk ahead inc case	24921	1068.39829209153	16712.5147959878	24921	33129.4852040122	48773.6017079085
MIT_CovidAnalytics-DELPHI	2021-02-08	PL	2021-03-06	4 wk ahead inc case	22488	0	13009.657715649	22488	31966.342284351	50030.6120338678
MIT_CovidAnalytics-DELPHI	2021-02-15	GM	2021-02-20	1 wk ahead inc case	35888	24681.9368445272	32031.6154959806	35888	39744.3845040194	47094.0631554728
MIT_CovidAnalytics-DELPHI	2021-02-15	GM	2021-02-27	2 wk ahead inc case	25055	9207.23350472092	19601.2487326903	25055	30508.7512673097	40902.7664952791
MIT_CovidAnalytics-DELPHI	2021-02-15	GM	2021-03-06	3 wk ahead inc case	16754	0	10074.5461055171	16754	23433.4538944829	36163.4707381045
MIT_CovidAnalytics-DELPHI	2021-02-15	GM	2021-03-13	4 wk ahead inc case	10728	0	3015.23099196122	10728	18440.7690080388	33140.1263109456
MIT_CovidAnalytics-DELPHI	2021-02-15	PL	2021-02-20	1 wk ahead inc case	39308	23344.22597	33814.32662	39308	44801.67338	55271.77403
MIT_CovidAnalytics-DELPHI	2021-02-15	PL	2021-02-27	2 wk ahead inc case	36281	20000	28511.77261	36281	44050.22739	58857.18574
MIT_CovidAnalytics-DELPHI	2021-02-15	PL	2021-03-06	3 wk ahead inc case	33709	20000	24193.67859	33709	43224.32141	61359.0677
MIT_CovidAnalytics-DELPHI	2021-02-15	PL	2021-03-13	4 wk ahead inc case	31536	20000	20548.65325	31536	42523.34675	63463.54806
MIT_CovidAnalytics-DELPHI	2021-02-22	GM	2021-02-27	1 wk ahead inc case	45629	32750.60013	41197.108	45629	50060.892	58507.39987
MIT_CovidAnalytics-DELPHI	2021-02-22	GM	2021-03-06	2 wk ahead inc case	37211	20000	30943.35822	37211	43478.64178	55423.80776
MIT_CovidAnalytics-DELPHI	2021-02-22	GM	2021-03-13	3 wk ahead inc case	31069	20000	23392.73787	31069	38745.26213	53375.0429
MIT_CovidAnalytics-DELPHI	2021-02-22	GM	2021-03-20	4 wk ahead inc case	26821	20000	20000	26821	35684.78401	52577.79974
MIT_CovidAnalytics-DELPHI	2021-02-22	PL	2021-02-27	1 wk ahead inc case	37911	20000	30019.34685	37911	45802.65315	60842.93624
MIT_CovidAnalytics-DELPHI	2021-02-22	PL	2021-03-06	2 wk ahead inc case	35187	20000	24026.51709	35187	46347.48291	67617.65524
MIT_CovidAnalytics-DELPHI	2021-02-22	PL	2021-03-13	3 wk ahead inc case	32863	20000	20000	32863	46531.7442	72582.27868
MIT_CovidAnalytics-DELPHI	2021-02-22	PL	2021-03-20	4 wk ahead inc case	30888	20000	20000	30888	46671.30629	76751.87247
MIT_CovidAnalytics-DELPHI	2021-03-01	GM	2021-03-06	1 wk ahead inc case	52938	29594.7629601595	44904.8043678544	52938	60971.1956321456	76281.2370398405
MIT_CovidAnalytics-DELPHI	2021-03-01	GM	2021-03-13	2 wk ahead inc case	52860	19847.6775885676	41499.3457878233	52860	64220.6542121767	85872.3224114324
MIT_CovidAnalytics-DELPHI	2021-03-01	GM	2021-03-20	3 wk ahead inc case	50781	10349.3274338726	36867.0970179834	50781	64694.9029820166	91212.6725661274
MIT_CovidAnalytics-DELPHI	2021-03-01	GM	2021-03-27	4 wk ahead inc case	45786	0	29719.6087357087	45786	61852.3912642913	92472.4740796809
MIT_CovidAnalytics-DELPHI	2021-03-01	PL	2021-03-06	1 wk ahead inc case	76427	40303.9311518397	63995.83296025	76427	88858.1670397501	112550.06884816
MIT_CovidAnalytics-DELPHI	2021-03-01	PL	2021-03-13	2 wk ahead inc case	71722	20636.2661203947	54141.6749762601	71722	89302.3250237399	122807.733879605
MIT_CovidAnalytics-DELPHI	2021-03-01	PL	2021-03-20	3 wk ahead inc case	61535	0	40003.5870897773	61535	83066.4129102227	124101.990570322
MIT_CovidAnalytics-DELPHI	2021-03-01	PL	2021-03-27	4 wk ahead inc case	51443	0	26580.6659204999	51443	76305.3340795001	123689.137696321
MIT_CovidAnalytics-DELPHI	2021-03-08	GM	2021-03-13	1 wk ahead inc case	47159	16068.5458779648	36459.7255237012	47159	57858.2744762988	78249.4541220352
MIT_CovidAnalytics-DELPHI	2021-03-08	GM	2021-03-20	2 wk ahead inc case	43291	0	28159.940928066	43291	58422.059071934	87259.5418797207
MIT_CovidAnalytics-DELPHI	2021-03-08	GM	2021-03-27	3 wk ahead inc case	37924	0	19392.3130029256	37924	56455.6869970744	91774.2461697542
MIT_CovidAnalytics-DELPHI	2021-03-08	GM	2021-04-03	4 wk ahead inc case	31293	0	9894.45104740243	31293	52691.5489525976	93473.9082440704
MIT_CovidAnalytics-DELPHI	2021-03-08	PL	2021-03-13	1 wk ahead inc case	73919	21948.2754838134	56034.1198323381	73919	91803.8801676619	125889.724516187
MIT_CovidAnalytics-DELPHI	2021-03-08	PL	2021-03-20	2 wk ahead inc case	69707	0	44413.9599054749	69707	95000.0400945251	143204.703457147
MIT_CovidAnalytics-DELPHI	2021-03-08	PL	2021-03-27	3 wk ahead inc case	65223	0	34245.4788623285	65223	96200.5211376715	155238.935368201
MIT_CovidAnalytics-DELPHI	2021-03-08	PL	2021-04-03	4 wk ahead inc case	60627	0	24857.2396646761	60627	96396.7603353239	164568.449032373
MIT_CovidAnalytics-DELPHI	2021-03-15	GM	2021-03-20	1 wk ahead inc case	59437	14803.2393282201	44077.0166925081	59437	74796.9833074919	104070.76067178
MIT_CovidAnalytics-DELPHI	2021-03-15	GM	2021-03-27	2 wk ahead inc case	57640	0	35917.7032887206	57640	79362.2967112794	120761.669681746
MIT_CovidAnalytics-DELPHI	2021-03-15	GM	2021-04-03	3 wk ahead inc case	53016	0	26411.7285080142	53016	79620.2714919858	130323.941216392
MIT_CovidAnalytics-DELPHI	2021-03-15	GM	2021-04-10	4 wk ahead inc case	45771	0	15051.0333850162	45771	76490.9666149838	135038.52134356
MIT_CovidAnalytics-DELPHI	2021-03-15	PL	2021-03-20	1 wk ahead inc case	86984	17131.3733531564	62945.3538467003	86984	111022.6461533	156836.626646844
MIT_CovidAnalytics-DELPHI	2021-03-15	PL	2021-03-27	2 wk ahead inc case	82586	0	48590.2205889157	82586	116581.779411084	181372.53197135
MIT_CovidAnalytics-DELPHI	2021-03-15	PL	2021-04-03	3 wk ahead inc case	77671	0	36034.8435173148	77671	119307.156482685	198659.298394473
MIT_CovidAnalytics-DELPHI	2021-03-15	PL	2021-04-10	4 wk ahead inc case	72419	0	24341.7076934006	72419	120496.292306599	212124.253293687
MIT_CovidAnalytics-DELPHI	2021-03-29	GM	2021-04-03	1 wk ahead inc case	142955	88804.6096986294	124320.02327824	142955	161589.97672176	197105.390301371
MIT_CovidAnalytics-DELPHI	2021-03-29	GM	2021-04-10	2 wk ahead inc case	154582	78001.7836280052	128228.16318558	154582	180935.83681442	231162.216371995
MIT_CovidAnalytics-DELPHI	2021-03-29	GM	2021-04-17	3 wk ahead inc case	150293	56501.7727483412	118016.273520048	150293	182569.726479952	244084.227251659
MIT_CovidAnalytics-DELPHI	2021-03-29	GM	2021-04-24	4 wk ahead inc case	133503	25202.2193972588	96233.0465564801	133503	170772.95344352	241803.780602741
MIT_CovidAnalytics-DELPHI	2021-03-29	PL	2021-04-03	1 wk ahead inc case	252323	172869.913072555	224980.511476377	252323	279665.488523623	331776.086927445
MIT_CovidAnalytics-DELPHI	2021-03-29	PL	2021-04-10	2 wk ahead inc case	305598	193234.366894798	266929.881900862	305598	344266.118099138	417961.633105202
MIT_CovidAnalytics-DELPHI	2021-03-29	PL	2021-04-17	3 wk ahead inc case	344863	207246.216623478	297504.420671717	344863	392221.579328283	482479.783376522
MIT_CovidAnalytics-DELPHI	2021-03-29	PL	2021-04-24	4 wk ahead inc case	358638	199731.826145109	303953.022952755	358638	413322.977047245	517544.173854891
USC-SIkJalpha	2021-01-11	GM	2021-01-16	1 wk ahead inc death	5326	3725	4611	5326	6003	7071
USC-SIkJalpha	2021-01-11	GM	2021-01-23	2 wk ahead inc death	4368	2736	3673	4368	5090	6235
USC-SIkJalpha	2021-01-11	GM	2021-01-30	3 wk ahead inc death	4499	2884	3825	4499	5280	6546
USC-SIkJalpha	2021-01-11	GM	2021-02-06	4 wk ahead inc death	4545	2881	3825	4545	5478	6660
USC-SIkJalpha	2021-01-11	PL	2021-01-16	1 wk ahead inc death	2121	1568	1830	2121	2697	2875
USC-SIkJalpha	2021-01-11	PL	2021-01-23	2 wk ahead inc death	1759	1062	1435	1759	1840	2053
USC-SIkJalpha	2021-01-11	PL	2021-01-30	3 wk ahead inc death	1870	1305	1676	1870	2078	2526
USC-SIkJalpha	2021-01-11	PL	2021-02-06	4 wk ahead inc death	1795	1098	1509	1795	1877	2400
USC-SIkJalpha	2021-01-18	GM	2021-01-23	1 wk ahead inc death	6090	3535	4598	6090	6329	7058
USC-SIkJalpha	2021-01-18	GM	2021-01-30	2 wk ahead inc death	6234	3674	4843	6234	6487	7293
USC-SIkJalpha	2021-01-18	GM	2021-02-06	3 wk ahead inc death	6604	4151	5460	6604	6845	7648
USC-SIkJalpha	2021-01-18	GM	2021-02-13	4 wk ahead inc death	6678	4218	5613	6678	6920	7758
USC-SIkJalpha	2021-01-18	PL	2021-01-23	1 wk ahead inc death	2325	1341	1781	2325	2463	3858
USC-SIkJalpha	2021-01-18	PL	2021-01-30	2 wk ahead inc death	2340	1350	1813	2340	2543	3875
USC-SIkJalpha	2021-01-18	PL	2021-02-06	3 wk ahead inc death	2250	1305	1850	2250	2414	3610
USC-SIkJalpha	2021-01-18	PL	2021-02-13	4 wk ahead inc death	2134	1129	1729	2134	2303	3611
USC-SIkJalpha	2021-01-25	GM	2021-01-30	1 wk ahead inc death	5364	4563	4931	5364	6780	7327
USC-SIkJalpha	2021-01-25	GM	2021-02-06	2 wk ahead inc death	4967	3236	3582	4967	5476	6224
USC-SIkJalpha	2021-01-25	GM	2021-02-13	3 wk ahead inc death	4454	2320	4037	4454	4588	5215
USC-SIkJalpha	2021-01-25	GM	2021-02-20	4 wk ahead inc death	4367	2275	3214	4367	4557	5222
USC-SIkJalpha	2021-01-25	PL	2021-01-30	1 wk ahead inc death	2174	1647	1995	2174	2683	4583
USC-SIkJalpha	2021-01-25	PL	2021-02-06	2 wk ahead inc death	1864	1259	1423	1864	2176	3964
USC-SIkJalpha	2021-01-25	PL	2021-02-13	3 wk ahead inc death	1600	879	1153	1600	1825	3578
USC-SIkJalpha	2021-01-25	PL	2021-02-20	4 wk ahead inc death	1497	757	927	1497	1744	3415
USC-SIkJalpha	2021-02-01	GM	2021-02-06	1 wk ahead inc death	4908	3830	4252	4908	5357	6956
USC-SIkJalpha	2021-02-01	GM	2021-02-13	2 wk ahead inc death	3705	2627	3069	3705	4600	6419
USC-SIkJalpha	2021-02-01	GM	2021-02-20	3 wk ahead inc death	3213	2027	2481	3213	4057	5929
USC-SIkJalpha	2021-02-01	GM	2021-02-27	4 wk ahead inc death	2710	1548	1986	2710	3562	5459
USC-SIkJalpha	2021-02-01	PL	2021-02-06	1 wk ahead inc death	1827	1635	1748	1827	2006	2562
USC-SIkJalpha	2021-02-01	PL	2021-02-13	2 wk ahead inc death	1418	1153	1340	1418	1614	2458
USC-SIkJalpha	2021-02-01	PL	2021-02-20	3 wk ahead inc death	1332	1114	1227	1332	1608	2353
USC-SIkJalpha	2021-02-01	PL	2021-02-27	4 wk ahead inc death	1188	988	1102	1188	1409	2267
USC-SIkJalpha	2021-02-08	GM	2021-02-13	1 wk ahead inc death	3978	3411	3808	3978	4068	5495
USC-SIkJalpha	2021-02-08	GM	2021-02-20	2 wk ahead inc death	3304	2071	3042	3304	3457	5060
USC-SIkJalpha	2021-02-08	GM	2021-02-27	3 wk ahead inc death	2893	1652	2632	2893	3046	4645
USC-SIkJalpha	2021-02-08	GM	2021-03-06	4 wk ahead inc death	2369	1871	2168	2369	2520	3722
USC-SIkJalpha	2021-02-08	PL	2021-02-13	1 wk ahead inc death	1866	1504	1754	1866	1982	2123
USC-SIkJalpha	2021-02-08	PL	2021-02-20	2 wk ahead inc death	1698	1209	1609	1698	1812	2283
USC-SIkJalpha	2021-02-08	PL	2021-02-27	3 wk ahead inc death	1650	1145	1532	1650	1773	2209
USC-SIkJalpha	2021-02-08	PL	2021-03-06	4 wk ahead inc death	1572	1115	1461	1572	1707	2113
USC-SIkJalpha	2021-02-15	GM	2021-02-20	1 wk ahead inc death	3057	2509	2870	3057	3379	5138
USC-SIkJalpha	2021-02-15	GM	2021-02-27	2 wk ahead inc death	2496	1950	2351	2496	2674	4486
USC-SIkJalpha	2021-02-15	GM	2021-03-06	3 wk ahead inc death	2102	576	1835	2102	2414	4016
USC-SIkJalpha	2021-02-15	GM	2021-03-13	4 wk ahead inc death	1732	0	1438	1732	2235	3714
USC-SIkJalpha	2021-02-15	PL	2021-02-20	1 wk ahead inc death	1818	1413	1737	1818	1992	2199
USC-SIkJalpha	2021-02-15	PL	2021-02-27	2 wk ahead inc death	1712	1148	1539	1712	1767	2065
USC-SIkJalpha	2021-02-15	PL	2021-03-06	3 wk ahead inc death	1775	1286	1699	1775	1939	2257
USC-SIkJalpha	2021-02-15	PL	2021-03-13	4 wk ahead inc death	1809	1138	1643	1809	1944	2220
USC-SIkJalpha	2021-02-22	GM	2021-02-27	1 wk ahead inc death	2925	2295	2703	2925	3168	3473
USC-SIkJalpha	2021-02-22	GM	2021-03-06	2 wk ahead inc death	2469	1863	2265	2469	2739	3149
USC-SIkJalpha	2021-02-22	GM	2021-03-13	3 wk ahead inc death	2383	1785	2235	2383	2632	3057
USC-SIkJalpha	2021-02-22	GM	2021-03-20	4 wk ahead inc death	2301	0	2005	2301	2490	2906
USC-SIkJalpha	2021-02-22	PL	2021-02-27	1 wk ahead inc death	1800	1440	1619	1800	1957	2350
USC-SIkJalpha	2021-02-22	PL	2021-03-06	2 wk ahead inc death	1868	1497	1709	1868	2139	2555
USC-SIkJalpha	2021-02-22	PL	2021-03-13	3 wk ahead inc death	2090	1719	1998	2090	2300	2824
USC-SIkJalpha	2021-02-22	PL	2021-03-20	4 wk ahead inc death	2170	1690	2058	2170	2383	2775
USC-SIkJalpha	2021-03-01	GM	2021-03-06	1 wk ahead inc death	2180	1349	1765	2180	2450	2720
USC-SIkJalpha	2021-03-01	GM	2021-03-13	2 wk ahead inc death	1998	1111	1561	1998	2213	2495
USC-SIkJalpha	2021-03-01	GM	2021-03-20	3 wk ahead inc death	2135	1336	1745	2135	2421	2720
USC-SIkJalpha	2021-03-01	GM	2021-03-27	4 wk ahead inc death	2175	1149	1774	2175	2372	2800
USC-SIkJalpha	2021-03-01	PL	2021-03-06	1 wk ahead inc death	1814	1373	1651	1814	1952	2243
USC-SIkJalpha	2021-03-01	PL	2021-03-13	2 wk ahead inc death	1816	1349	1626	1816	1928	2263
USC-SIkJalpha	2021-03-01	PL	2021-03-20	3 wk ahead inc death	1809	1273	1623	1809	1930	2207
USC-SIkJalpha	2021-03-01	PL	2021-03-27	4 wk ahead inc death	1647	400	1394	1647	1774	2106
USC-SIkJalpha	2021-03-08	GM	2021-03-13	1 wk ahead inc death	1776	1345	1726	1776	1901	2260
USC-SIkJalpha	2021-03-08	GM	2021-03-20	2 wk ahead inc death	2038	1600	1976	2038	2123	2521
USC-SIkJalpha	2021-03-08	GM	2021-03-27	3 wk ahead inc death	2069	1635	2001	2069	2134	2490
USC-SIkJalpha	2021-03-08	GM	2021-04-03	4 wk ahead inc death	2067	1422	1938	2067	2109	2547
USC-SIkJalpha	2021-03-08	PL	2021-03-13	1 wk ahead inc death	1636	1411	1549	1636	1698	1981
USC-SIkJalpha	2021-03-08	PL	2021-03-20	2 wk ahead inc death	2164	1843	2021	2164	2231	2436
USC-SIkJalpha	2021-03-08	PL	2021-03-27	3 wk ahead inc death	2539	1952	2394	2539	2663	2986
USC-SIkJalpha	2021-03-08	PL	2021-04-03	4 wk ahead inc death	2668	1745	2491	2668	2827	3108
USC-SIkJalpha	2021-03-15	GM	2021-03-20	1 wk ahead inc death	1683	1366	1588	1683	1828	2140
USC-SIkJalpha	2021-03-15	GM	2021-03-27	2 wk ahead inc death	1821	1467	1654	1821	1995	2207
USC-SIkJalpha	2021-03-15	GM	2021-04-03	3 wk ahead inc death	2050	1575	2008	2050	2215	2660
USC-SIkJalpha	2021-03-15	GM	2021-04-10	4 wk ahead inc death	2222	1788	2177	2222	2411	2850
USC-SIkJalpha	2021-03-15	PL	2021-03-20	1 wk ahead inc death	2217	1902	2089	2217	2382	2729
USC-SIkJalpha	2021-03-15	PL	2021-03-27	2 wk ahead inc death	2845	2149	2692	2845	2949	3304
USC-SIkJalpha	2021-03-15	PL	2021-04-03	3 wk ahead inc death	3332	2598	3167	3332	3428	3758
USC-SIkJalpha	2021-03-15	PL	2021-04-10	4 wk ahead inc death	3675	2927	3512	3675	3812	4222
USC-SIkJalpha	2021-03-22	GM	2021-03-27	1 wk ahead inc death	1422	960	1176	1422	1674	1833
USC-SIkJalpha	2021-03-22	GM	2021-04-03	2 wk ahead inc death	1612	1008	1341	1612	1853	1992
USC-SIkJalpha	2021-03-22	GM	2021-04-10	3 wk ahead inc death	1942	1102	1628	1942	2177	2301
USC-SIkJalpha	2021-03-22	GM	2021-04-17	4 wk ahead inc death	2173	1317	1713	2173	2339	2529
USC-SIkJalpha	2021-03-22	PL	2021-03-27	1 wk ahead inc death	2450	1981	2231	2450	2519	2817
USC-SIkJalpha	2021-03-22	PL	2021-04-03	2 wk ahead inc death	2905	2220	2684	2905	2983	3279
USC-SIkJalpha	2021-03-22	PL	2021-04-10	3 wk ahead inc death	3379	1063	3055	3379	3477	3792
USC-SIkJalpha	2021-03-22	PL	2021-04-17	4 wk ahead inc death	3799	469	3495	3799	3877	4270
USC-SIkJalpha	2021-03-29	GM	2021-04-03	1 wk ahead inc death	1337	1049	1324	1337	1446	1658
USC-SIkJalpha	2021-03-29	GM	2021-04-10	2 wk ahead inc death	1718	1199	1430	1718	1808	2131
USC-SIkJalpha	2021-03-29	GM	2021-04-17	3 wk ahead inc death	2072	1571	1830	2072	2461	3017
USC-SIkJalpha	2021-03-29	GM	2021-04-24	4 wk ahead inc death	2538	1851	2160	2538	2914	3349
USC-SIkJalpha	2021-03-29	PL	2021-04-03	1 wk ahead inc death	3028	2368	2868	3028	3191	3455
USC-SIkJalpha	2021-03-29	PL	2021-04-10	2 wk ahead inc death	4000	0	3752	4000	4234	4522
USC-SIkJalpha	2021-03-29	PL	2021-04-17	3 wk ahead inc death	4782	299	4266	4782	5035	5463
USC-SIkJalpha	2021-03-29	PL	2021-04-24	4 wk ahead inc death	5344	860	4911	5344	5596	5904
USC-SIkJalpha	2021-01-11	GM	2021-01-16	1 wk ahead inc case	153739	120182	141289	153739	186462	215713
USC-SIkJalpha	2021-01-11	GM	2021-01-23	2 wk ahead inc case	137913	54476	114922	137913	170785	200602
USC-SIkJalpha	2021-01-11	GM	2021-01-30	3 wk ahead inc case	138660	56748	116948	138660	165516	213252
USC-SIkJalpha	2021-01-11	GM	2021-02-06	4 wk ahead inc case	138821	99875	120584	138821	161427	193065
USC-SIkJalpha	2021-01-11	PL	2021-01-16	1 wk ahead inc case	73409	39648	66947	73409	81669	88859
USC-SIkJalpha	2021-01-11	PL	2021-01-23	2 wk ahead inc case	59651	0	51884	59651	65848	73291
USC-SIkJalpha	2021-01-11	PL	2021-01-30	3 wk ahead inc case	56684	0	49537	56684	63986	71234
USC-SIkJalpha	2021-01-11	PL	2021-02-06	4 wk ahead inc case	53660	19979	48756	53660	59135	65003
USC-SIkJalpha	2021-01-18	GM	2021-01-23	1 wk ahead inc case	143243	105962	130959	143243	159843	175250
USC-SIkJalpha	2021-01-18	GM	2021-01-30	2 wk ahead inc case	144501	108555	136477	144501	163732	189948
USC-SIkJalpha	2021-01-18	GM	2021-02-06	3 wk ahead inc case	145125	109997	136488	145125	162549	184025
USC-SIkJalpha	2021-01-18	GM	2021-02-13	4 wk ahead inc case	145092	101117	137149	145092	161893	181190
USC-SIkJalpha	2021-01-18	PL	2021-01-23	1 wk ahead inc case	55979	41585	54454	55979	59940	70192
USC-SIkJalpha	2021-01-18	PL	2021-01-30	2 wk ahead inc case	53889	39233	52498	53889	58290	67056
USC-SIkJalpha	2021-01-18	PL	2021-02-06	3 wk ahead inc case	51023	27530	47021	51023	56424	64931
USC-SIkJalpha	2021-01-18	PL	2021-02-13	4 wk ahead inc case	48134	17466	41732	48134	52999	63541
USC-SIkJalpha	2021-01-25	GM	2021-01-30	1 wk ahead inc case	108248	70025	97555	108248	126750	141103
USC-SIkJalpha	2021-01-25	GM	2021-02-06	2 wk ahead inc case	106562	71215	95425	106562	114743	141742
USC-SIkJalpha	2021-01-25	GM	2021-02-13	3 wk ahead inc case	104912	66689	92111	104912	117740	137532
USC-SIkJalpha	2021-01-25	GM	2021-02-20	4 wk ahead inc case	103004	64365	89754	103004	120403	135974
USC-SIkJalpha	2021-01-25	PL	2021-01-30	1 wk ahead inc case	43442	34130	40697	43442	53502	73011
USC-SIkJalpha	2021-01-25	PL	2021-02-06	2 wk ahead inc case	40942	26585	36481	40942	48805	68524
USC-SIkJalpha	2021-01-25	PL	2021-02-13	3 wk ahead inc case	38566	17229	33713	38566	45760	64956
USC-SIkJalpha	2021-01-25	PL	2021-02-20	4 wk ahead inc case	36227	15885	31436	36227	42290	62399
USC-SIkJalpha	2021-02-01	GM	2021-02-06	1 wk ahead inc case	86324	75805	82708	86324	95573	125975
USC-SIkJalpha	2021-02-01	GM	2021-02-13	2 wk ahead inc case	64747	53023	60599	64747	72934	94709
USC-SIkJalpha	2021-02-01	GM	2021-02-20	3 wk ahead inc case	54862	40829	48577	54862	66728	95174
USC-SIkJalpha	2021-02-01	GM	2021-02-27	4 wk ahead inc case	46398	16189	39111	46398	63431	89222
USC-SIkJalpha	2021-02-01	PL	2021-02-06	1 wk ahead inc case	42427	19809	39402	42427	43250	67936
USC-SIkJalpha	2021-02-01	PL	2021-02-13	2 wk ahead inc case	32784	8115	26587	32784	33935	42044
USC-SIkJalpha	2021-02-01	PL	2021-02-20	3 wk ahead inc case	29431	363	21089	29431	30263	36688
USC-SIkJalpha	2021-02-01	PL	2021-02-27	4 wk ahead inc case	26300	0	20221	26300	27660	33304
USC-SIkJalpha	2021-02-08	GM	2021-02-13	1 wk ahead inc case	61412	43871	55790	61412	66317	76748
USC-SIkJalpha	2021-02-08	GM	2021-02-20	2 wk ahead inc case	51350	22755	47049	51350	59065	80597
USC-SIkJalpha	2021-02-08	GM	2021-02-27	3 wk ahead inc case	44659	6459	40950	44659	52481	61106
USC-SIkJalpha	2021-02-08	GM	2021-03-06	4 wk ahead inc case	36546	0	29366	36546	44701	52083
USC-SIkJalpha	2021-02-08	PL	2021-02-13	1 wk ahead inc case	37890	31300	37238	37890	38996	41148
USC-SIkJalpha	2021-02-08	PL	2021-02-20	2 wk ahead inc case	35540	27751	32497	35540	36866	37749
USC-SIkJalpha	2021-02-08	PL	2021-02-27	3 wk ahead inc case	33753	23298	29142	33753	39227	41426
USC-SIkJalpha	2021-02-08	PL	2021-03-06	4 wk ahead inc case	31976	21905	27954	31976	37813	40013
USC-SIkJalpha	2021-02-15	GM	2021-02-20	1 wk ahead inc case	47351	40422	43039	47351	51254	57118
USC-SIkJalpha	2021-02-15	GM	2021-02-27	2 wk ahead inc case	39678	10827	35189	39678	45632	53752
USC-SIkJalpha	2021-02-15	GM	2021-03-06	3 wk ahead inc case	32832	0	7356	32832	38747	44196
USC-SIkJalpha	2021-02-15	GM	2021-03-13	4 wk ahead inc case	27088	0	5704	27088	32889	38618
USC-SIkJalpha	2021-02-15	PL	2021-02-20	1 wk ahead inc case	40639	34462	39254	40639	41316	46003
USC-SIkJalpha	2021-02-15	PL	2021-02-27	2 wk ahead inc case	40303	33148	39116	40303	40823	44996
USC-SIkJalpha	2021-02-15	PL	2021-03-06	3 wk ahead inc case	40864	30781	38070	40864	42897	45139
USC-SIkJalpha	2021-02-15	PL	2021-03-13	4 wk ahead inc case	41303	31053	39291	41303	44614	46734
USC-SIkJalpha	2021-02-22	GM	2021-02-27	1 wk ahead inc case	51256	37959	46470	51256	53484	58947
USC-SIkJalpha	2021-02-22	GM	2021-03-06	2 wk ahead inc case	49424	34754	41786	49424	52172	57611
USC-SIkJalpha	2021-02-22	GM	2021-03-13	3 wk ahead inc case	47608	12167	40001	47608	50566	60479
USC-SIkJalpha	2021-02-22	GM	2021-03-20	4 wk ahead inc case	45798	8928	41779	45798	49245	59844
USC-SIkJalpha	2021-02-22	PL	2021-02-27	1 wk ahead inc case	50184	36831	42533	50184	58237	63202
USC-SIkJalpha	2021-02-22	PL	2021-03-06	2 wk ahead inc case	50580	36238	42362	50580	58689	64447
USC-SIkJalpha	2021-02-22	PL	2021-03-13	3 wk ahead inc case	54963	40426	43842	54963	63683	71612
USC-SIkJalpha	2021-02-22	PL	2021-03-20	4 wk ahead inc case	57726	44902	49677	57726	67695	75348
USC-SIkJalpha	2021-03-01	GM	2021-03-06	1 wk ahead inc case	65577	52272	60936	65577	71403	79252
USC-SIkJalpha	2021-03-01	GM	2021-03-13	2 wk ahead inc case	58675	46137	53147	58675	65583	74316
USC-SIkJalpha	2021-03-01	GM	2021-03-20	3 wk ahead inc case	59593	46182	54722	59593	65674	77935
USC-SIkJalpha	2021-03-01	GM	2021-03-27	4 wk ahead inc case	60416	45430	53670	60416	65256	88436
USC-SIkJalpha	2021-03-01	PL	2021-03-06	1 wk ahead inc case	58942	44340	53233	58942	67933	78811
USC-SIkJalpha	2021-03-01	PL	2021-03-13	2 wk ahead inc case	39105	24502	32310	39105	44149	60135
USC-SIkJalpha	2021-03-01	PL	2021-03-20	3 wk ahead inc case	35423	21161	26981	35423	41901	58580
USC-SIkJalpha	2021-03-01	PL	2021-03-27	4 wk ahead inc case	32004	8036	20792	32004	36867	49328
USC-SIkJalpha	2021-03-08	GM	2021-03-13	1 wk ahead inc case	61879	14984	57339	61879	68711	80904
USC-SIkJalpha	2021-03-08	GM	2021-03-20	2 wk ahead inc case	56984	9073	52773	56984	63097	77348
USC-SIkJalpha	2021-03-08	GM	2021-03-27	3 wk ahead inc case	57016	28310	51528	57016	66293	84357
USC-SIkJalpha	2021-03-08	GM	2021-04-03	4 wk ahead inc case	56967	21064	49403	56967	66281	82276
USC-SIkJalpha	2021-03-08	PL	2021-03-13	1 wk ahead inc case	93870	57457	81948	93870	111350	155129
USC-SIkJalpha	2021-03-08	PL	2021-03-20	2 wk ahead inc case	85986	50613	66694	85986	104506	147734
USC-SIkJalpha	2021-03-08	PL	2021-03-27	3 wk ahead inc case	89347	53368	64615	89347	112853	149686
USC-SIkJalpha	2021-03-08	PL	2021-04-03	4 wk ahead inc case	92206	56416	70866	92206	115871	157495
USC-SIkJalpha	2021-03-15	GM	2021-03-20	1 wk ahead inc case	71619	19814	68820	71619	76756	122488
USC-SIkJalpha	2021-03-15	GM	2021-03-27	2 wk ahead inc case	77523	20785	71980	77523	86023	128445
USC-SIkJalpha	2021-03-15	GM	2021-04-03	3 wk ahead inc case	83693	24773	74711	83693	91763	108928
USC-SIkJalpha	2021-03-15	GM	2021-04-10	4 wk ahead inc case	90107	29017	79347	90107	98186	117841
USC-SIkJalpha	2021-03-15	PL	2021-03-20	1 wk ahead inc case	116674	66634	78928	116674	128281	147980
USC-SIkJalpha	2021-03-15	PL	2021-03-27	2 wk ahead inc case	121327	38930	83313	121327	132962	153766
USC-SIkJalpha	2021-03-15	PL	2021-04-03	3 wk ahead inc case	131758	85198	102846	131758	143443	164325
USC-SIkJalpha	2021-03-15	PL	2021-04-10	4 wk ahead inc case	141612	93734	116715	141612	153012	173804
USC-SIkJalpha	2021-03-22	GM	2021-03-27	1 wk ahead inc case	110750	36286	106335	110750	121077	146102
USC-SIkJalpha	2021-03-22	GM	2021-04-03	2 wk ahead inc case	108312	32879	103328	108312	124270	180646
USC-SIkJalpha	2021-03-22	GM	2021-04-10	3 wk ahead inc case	120541	44220	114524	120541	129713	187532
USC-SIkJalpha	2021-03-22	GM	2021-04-17	4 wk ahead inc case	133610	52912	123783	133610	143797	185972
USC-SIkJalpha	2021-03-22	PL	2021-03-27	1 wk ahead inc case	175151	140850	168273	175151	181965	190519
USC-SIkJalpha	2021-03-22	PL	2021-04-03	2 wk ahead inc case	164313	134564	155201	164313	200031	232075
USC-SIkJalpha	2021-03-22	PL	2021-04-10	3 wk ahead inc case	182132	138022	172544	182132	202177	243286
USC-SIkJalpha	2021-03-22	PL	2021-04-17	4 wk ahead inc case	198996	176488	191131	198996	209330	261226
USC-SIkJalpha	2021-03-29	GM	2021-04-03	1 wk ahead inc case	130211	52602	121468	130211	142843	155912
USC-SIkJalpha	2021-03-29	GM	2021-04-10	2 wk ahead inc case	166442	78940	153316	166442	171054	194969
USC-SIkJalpha	2021-03-29	GM	2021-04-17	3 wk ahead inc case	198295	108789	189378	198295	238132	281930
USC-SIkJalpha	2021-03-29	GM	2021-04-24	4 wk ahead inc case	244443	151202	234747	244443	273741	324488
USC-SIkJalpha	2021-03-29	PL	2021-04-03	1 wk ahead inc case	203862	115466	184939	203862	205915	216554
USC-SIkJalpha	2021-03-29	PL	2021-04-10	2 wk ahead inc case	220075	131252	207968	220075	225671	247552
USC-SIkJalpha	2021-03-29	PL	2021-04-17	3 wk ahead inc case	239110	152525	232359	239110	288492	324673
USC-SIkJalpha	2021-03-29	PL	2021-04-24	4 wk ahead inc case	254898	170992	247840	254898	290233	334942
MOCOS-agent1	2021-01-11	PL	2021-01-16	1 wk ahead inc death	2202.96587337225	1521.79411764706	1742.05882352941	1934.11764705882	2394.11764705882	4305.41176470588
MOCOS-agent1	2021-01-11	PL	2021-01-23	2 wk ahead inc death	2123.48787606646	1346.29411764706	1609.11764705882	1898.82352941176	2320.88235294118	4276.41176470588
MOCOS-agent1	2021-01-11	PL	2021-01-30	3 wk ahead inc death	2053.35653345308	1190.02941176471	1431.76470588235	1878.23529411765	2287.35294117647	4339.70588235294
MOCOS-agent1	2021-01-11	PL	2021-02-06	4 wk ahead inc death	1986.90390660081	1055.29411764706	1270	1838.82352941176	2257.94117647059	4455.26470588235
MOCOS-agent1	2021-01-18	PL	2021-01-23	1 wk ahead inc death	1892.30625583567	1369.26470588235	1568.23529411765	1730.58823529412	2064.70588235294	3759.58823529412
MOCOS-agent1	2021-01-18	PL	2021-01-30	2 wk ahead inc death	1784.76423902894	1211.44117647059	1404.11764705882	1668.23529411765	2039.11764705882	3608.88235294118
MOCOS-agent1	2021-01-18	PL	2021-02-06	3 wk ahead inc death	1674.61951447246	1063.38235294118	1247.64705882353	1605.88235294118	1989.70588235294	3390.35294117647
MOCOS-agent1	2021-01-18	PL	2021-02-13	4 wk ahead inc death	1585.08169934641	937.323529411765	1104.70588235294	1577.05882352941	1955.88235294118	3196.91176470588
MOCOS-agent1	2021-01-25	PL	2021-01-30	1 wk ahead inc death	1888.88018955393	1302.35294117647	1512.94117647059	1717.05882352941	2167.35294117647	3098.14705882353
MOCOS-agent1	2021-01-25	PL	2021-02-06	2 wk ahead inc death	1694.80168950242	1160	1373.23529411765	1560.58823529412	1949.11764705882	2692.20588235294
MOCOS-agent1	2021-01-25	PL	2021-02-13	3 wk ahead inc death	1516.65293087463	1028.97058823529	1224.70588235294	1420.58823529412	1759.70588235294	2328.05882352941
MOCOS-agent1	2021-01-25	PL	2021-02-20	4 wk ahead inc death	1359.52405480581	897.088235294118	1083.52941176471	1299.41176470588	1608.23529411765	2014
MOCOS-agent1	2021-02-01	PL	2021-02-06	1 wk ahead inc death	1666.61139623635	1171.73529411765	1382.35294117647	1598.23529411765	1898.52941176471	2423.97058823529
MOCOS-agent1	2021-02-01	PL	2021-02-13	2 wk ahead inc death	1472.2016054744	1035.67647058824	1228.23529411765	1411.17647058824	1675	2148.64705882353
MOCOS-agent1	2021-02-01	PL	2021-02-20	3 wk ahead inc death	1296.50611922621	900.382352941176	1085.88235294118	1242.35294117647	1474.70588235294	1904.73529411765
MOCOS-agent1	2021-02-01	PL	2021-02-27	4 wk ahead inc death	1143.96894328201	793.705882352941	956.764705882353	1098.23529411765	1304.11764705882	1674.55882352941
MOCOS-agent1	2021-02-08	PL	2021-02-13	1 wk ahead inc death	1961.46	1359.96153846154	1621.53846153846	1826.92307692308	2154.23076923077	3417.07692307692
MOCOS-agent1	2021-02-08	PL	2021-02-20	2 wk ahead inc death	1786.92153846154	1192.19230769231	1456.92307692308	1680.76923076923	1989.61538461538	3180.34615384615
MOCOS-agent1	2021-02-08	PL	2021-02-27	3 wk ahead inc death	1634.34769230769	1050.69230769231	1292.30769230769	1553.07692307692	1868.46153846154	2989.5
MOCOS-agent1	2021-02-08	PL	2021-03-06	4 wk ahead inc death	1489.31538461538	912.269230769231	1144.23076923077	1415.38461538462	1742.30769230769	2789.30769230769
MOCOS-agent1	2021-02-15	PL	2021-02-20	1 wk ahead inc death	1759.61481481482	1153.93333333333	1394.66666666667	1625.33333333333	1995	2855.7
MOCOS-agent1	2021-02-15	PL	2021-02-27	2 wk ahead inc death	1778.83127572016	1211.26666666667	1421.33333333333	1634.66666666667	2074.66666666667	2710.2
MOCOS-agent1	2021-02-15	PL	2021-03-06	3 wk ahead inc death	1795.15390946502	1211.26666666667	1445.66666666667	1629.33333333333	2113.33333333333	2747.23333333333
MOCOS-agent1	2021-02-15	PL	2021-03-13	4 wk ahead inc death	1814.91851851852	1173.2	1462	1642.66666666667	2106.66666666667	2905.16666666667
MOCOS-agent1	2021-02-22	PL	2021-02-27	1 wk ahead inc death	1535.36711111111	955	1216	1437	1736	2456.7
MOCOS-agent1	2021-02-22	PL	2021-03-06	2 wk ahead inc death	1673.78488888889	979.3	1307	1591	1888	2657.8
MOCOS-agent1	2021-02-22	PL	2021-03-13	3 wk ahead inc death	1822.37688888889	1014	1406	1762	2058	2868.9
MOCOS-agent1	2021-02-22	PL	2021-03-20	4 wk ahead inc death	1980.20711111111	1031.3	1510	1935	2266	3101.6
MOCOS-agent1	2021-03-01	PL	2021-03-06	1 wk ahead inc death	1774.71548117155	1318.85	1542.5	1752	1964	2389.3
MOCOS-agent1	2021-03-01	PL	2021-03-13	2 wk ahead inc death	2027.82928870293	1405.7	1704.5	2011	2235	2890.6
MOCOS-agent1	2021-03-01	PL	2021-03-20	3 wk ahead inc death	2317.50125523013	1479.85	1897.5	2282	2582	3473.45
MOCOS-agent1	2021-03-01	PL	2021-03-27	4 wk ahead inc death	2641.72050209205	1535.7	2107	2535	2996.5	4184.6
MOCOS-agent1	2021-03-08	PL	2021-03-13	1 wk ahead inc death	1609.06872157655	1269	1451	1582	1746	2076.75
MOCOS-agent1	2021-03-08	PL	2021-03-20	2 wk ahead inc death	1940.27640222335	1446.45	1686	1872	2133.5	2756.65
MOCOS-agent1	2021-03-08	PL	2021-03-27	3 wk ahead inc death	2334.66851945427	1612.45	1925	2238	2567	3688.25
MOCOS-agent1	2021-03-08	PL	2021-04-03	4 wk ahead inc death	2800.65386558868	1781.8	2191.5	2648	3079.5	4910.5
MOCOS-agent1	2021-03-15	PL	2021-03-20	1 wk ahead inc death	2212.6446	1607.283	1842.12	2113.38	2523.78	3047.616
MOCOS-agent1	2021-03-15	PL	2021-03-27	2 wk ahead inc death	2754.1728	1819.017	2164.14	2603.34	3213.81	4033.908
MOCOS-agent1	2021-03-15	PL	2021-04-03	3 wk ahead inc death	3387.8043	2041.101	2524.86	3178.44	4062.78	5208.327
MOCOS-agent1	2021-03-15	PL	2021-04-10	4 wk ahead inc death	4099.0419	2260.008	2936.16	3809.7	5020.92	6548.13
MOCOS-agent1	2021-03-22	PL	2021-03-27	1 wk ahead inc death	2529.72	2167.911	2339.46	2529.72	3060.27	3719.934
MOCOS-agent1	2021-03-22	PL	2021-04-03	2 wk ahead inc death	3082.32	2288.826	2591.82	3082.32	3888.45	4847.805
MOCOS-agent1	2021-03-22	PL	2021-04-10	3 wk ahead inc death	3478.5	2006.919	2710.71	3478.5	4381.02	5580.792
MOCOS-agent1	2021-03-22	PL	2021-04-17	4 wk ahead inc death	3462.48	1588.617	2668.68	3462.48	4219.92	5925.024
MOCOS-agent1	2021-03-29	PL	2021-04-03	1 wk ahead inc death	2997.39	2567.301	2849.4675	2997.39	3538.6725	3727.86975
MOCOS-agent1	2021-03-29	PL	2021-04-10	2 wk ahead inc death	3432.825	2702.3535	3160.905	3432.825	3934.92	4428.3855
MOCOS-agent1	2021-03-29	PL	2021-04-17	3 wk ahead inc death	3226.74	2410.584	2795.265	3226.74	3749.8725	4818.726
MOCOS-agent1	2021-03-29	PL	2021-04-24	4 wk ahead inc death	2697.09	1713.83025	2194.335	2697.09	3677.2725	4984.056
MOCOS-agent1	2021-01-11	PL	2021-01-16	1 wk ahead inc case	66046.6988352746	59275	62193	66784	69567	71970
MOCOS-agent1	2021-01-11	PL	2021-01-23	2 wk ahead inc case	66745.5540765391	58295	61100	68509	71776	74814
MOCOS-agent1	2021-01-11	PL	2021-01-30	3 wk ahead inc case	67335.1381031614	56711	59897	70133	73713	77820
MOCOS-agent1	2021-01-11	PL	2021-02-06	4 wk ahead inc case	67739.1164725457	53796	58969	71306	75625	80720
MOCOS-agent1	2021-01-18	PL	2021-01-23	1 wk ahead inc case	51565.5337301587	42447.675	44063	55610.5	57354	66768.85
MOCOS-agent1	2021-01-18	PL	2021-01-30	2 wk ahead inc case	48551.8571428571	37414.25	38991.5	53959	55866	68217.975
MOCOS-agent1	2021-01-18	PL	2021-02-06	3 wk ahead inc case	45743.494047619	32852.15	34430.25	51540.5	54414.25	69628
MOCOS-agent1	2021-01-18	PL	2021-02-13	4 wk ahead inc case	43132.1507936508	28769.975	30398.25	48243	52924.75	70679.95
MOCOS-agent1	2021-01-25	PL	2021-01-30	1 wk ahead inc case	42369.0525394046	38308.775	40724	41451.5	42459	50189.775
MOCOS-agent1	2021-01-25	PL	2021-02-06	2 wk ahead inc case	38132.8336252189	32856.75	35780.75	36526.5	37559.5	48541.975
MOCOS-agent1	2021-01-25	PL	2021-02-13	3 wk ahead inc case	34322.591943958	28212.45	31380.25	32158	33216.25	46893.85
MOCOS-agent1	2021-01-25	PL	2021-02-20	4 wk ahead inc case	30905.5858143608	24141.5	27492.25	28269.5	29348.75	45216.625
MOCOS-agent1	2021-02-01	PL	2021-02-06	1 wk ahead inc case	38345.7775752051	35629	36752	37423	38293	44550.4
MOCOS-agent1	2021-02-01	PL	2021-02-13	2 wk ahead inc case	34452.3026435734	31213.6	32326	33009	33978	43164.4
MOCOS-agent1	2021-02-01	PL	2021-02-20	3 wk ahead inc case	30961.1075660893	27231.4	28387	29100	30156	41821
MOCOS-agent1	2021-02-01	PL	2021-02-27	4 wk ahead inc case	27835.5451230629	23712	24917	25648	26746	40648.8
MOCOS-agent1	2021-02-08	PL	2021-02-13	1 wk ahead inc case	37346.9677403018	31734	32963	35121	41692	44030
MOCOS-agent1	2021-02-08	PL	2021-02-20	2 wk ahead inc case	34603.7681555758	27891	29072	31323	39963	43266
MOCOS-agent1	2021-02-08	PL	2021-02-27	3 wk ahead inc case	32069.8794692596	24472	25644	27934	38176	42509
MOCOS-agent1	2021-02-08	PL	2021-03-06	4 wk ahead inc case	29720.8754684493	21423	22533	24824	36453	41682
MOCOS-agent1	2021-02-15	PL	2021-02-20	1 wk ahead inc case	37118.5419630156	28012.5	29299	38399	44735.75	48232.125
MOCOS-agent1	2021-02-15	PL	2021-02-27	2 wk ahead inc case	36057.3812233286	24581.75	25881.5	36462.5	46766.75	51471.75
MOCOS-agent1	2021-02-15	PL	2021-03-06	3 wk ahead inc case	35163.012802276	21512.625	22778.5	34700.5	49169.25	54683
MOCOS-agent1	2021-02-15	PL	2021-03-13	4 wk ahead inc case	34457.820056899	18825.375	20054	32907	51499.25	58120.375
MOCOS-agent1	2021-02-22	PL	2021-02-27	1 wk ahead inc case	54267.4079173838	49355	51978	54262	56383	59894.5
MOCOS-agent1	2021-02-22	PL	2021-03-06	2 wk ahead inc case	60240.2185886403	53431	56885	60233	63105	68554.5
MOCOS-agent1	2021-02-22	PL	2021-03-13	3 wk ahead inc case	66679.17383821	57940.5	62173	66478	70232	77955
MOCOS-agent1	2021-02-22	PL	2021-03-20	4 wk ahead inc case	73558.9810671257	62656	67669	73177	77842	88521
MOCOS-agent1	2021-03-01	PL	2021-03-06	1 wk ahead inc case	73464.6199616123	62659.875	68179.5	74486	78906.75	83425.825
MOCOS-agent1	2021-03-01	PL	2021-03-13	2 wk ahead inc case	87893.1679462572	72071.6	80411.25	89394.5	96264.25	102468.025
MOCOS-agent1	2021-03-01	PL	2021-03-20	3 wk ahead inc case	104670.421305182	82375.925	94541.25	106839	116593	124507.45
MOCOS-agent1	2021-03-01	PL	2021-03-27	4 wk ahead inc case	123855.107485605	93894.875	110220	126772.5	140182.25	150493.95
MOCOS-agent1	2021-03-08	PL	2021-03-13	1 wk ahead inc case	101527.985085227	84371.025	90958	101615.5	109500.5	120994.4
MOCOS-agent1	2021-03-08	PL	2021-03-20	2 wk ahead inc case	129897.508522727	103938.8	113519.75	129679	141032.25	161949.95
MOCOS-agent1	2021-03-08	PL	2021-03-27	3 wk ahead inc case	164828.217329545	126884.15	140368.5	163952.5	180388.75	216422.2
MOCOS-agent1	2021-03-08	PL	2021-04-03	4 wk ahead inc case	207050.083806818	153851.175	171779.25	205103.5	227826	285837.175
MOCOS-agent1	2021-03-15	PL	2021-03-20	1 wk ahead inc case	139417.977	74857.935	99249.45	127910.7	169728.6	227687.16
MOCOS-agent1	2021-03-15	PL	2021-03-27	2 wk ahead inc case	167292.834	82577.025	114313.8	152817.6	207318.9	281954.88
MOCOS-agent1	2021-03-15	PL	2021-04-03	3 wk ahead inc case	195274.38	90001.23	128903.4	177867.9	246397.65	334870.365
MOCOS-agent1	2021-03-15	PL	2021-04-10	4 wk ahead inc case	220426.374	96937.275	143720.55	203061	281702.4	378767.715
MOCOS-agent1	2021-03-22	PL	2021-03-27	1 wk ahead inc case	168964.9	139312.68	148682.3	168964.9	186846.4	215161.96
MOCOS-agent1	2021-03-22	PL	2021-04-03	2 wk ahead inc case	185315	149067.36	171069.6	185315	223923.7	269598.42
MOCOS-agent1	2021-03-22	PL	2021-04-10	3 wk ahead inc case	182819	145523.3	158470	182819	215801.3	255866
MOCOS-agent1	2021-03-22	PL	2021-04-17	4 wk ahead inc case	163099.3	118356.42	144710.8	163099.3	194144.6	215304.18
MOCOS-agent1	2021-03-29	PL	2021-04-03	1 wk ahead inc case	197619.5	161305.105	189440.55	197619.5	231277.15	245599.575
MOCOS-agent1	2021-03-29	PL	2021-04-10	2 wk ahead inc case	173340.7	138869.77	157236.95	173340.7	192707.45	225627.025
MOCOS-agent1	2021-03-29	PL	2021-04-17	3 wk ahead inc case	141545.3	89867.505	115150.75	141545.3	156345.8	190279.635
MOCOS-agent1	2021-03-29	PL	2021-04-24	4 wk ahead inc case	109786.3	56493.385	77543.7	109786.3	143769.6	160760.47
ICM-agentModel	2021-01-11	PL	2021-01-16	1 wk ahead inc death	1835	1179.58766145071	1760.34010453858	2062.15137756585	2361.54809092198	2924.08465173496
ICM-agentModel	2021-01-11	PL	2021-01-23	2 wk ahead inc death	2715	1409.08731762535	2257.33660380122	2696.13386067487	3135.205373132	3983.34535102831
ICM-agentModel	2021-01-11	PL	2021-01-30	3 wk ahead inc death	2549	1150.08779220721	2042.2121987691	2495.39153779788	2964.57544294767	3875.25860578407
ICM-agentModel	2021-01-11	PL	2021-02-06	4 wk ahead inc death	2149	843.886373245725	1669.21382049775	2100.5301265299	2504.58773300576	3322.795534539
ICM-agentModel	2021-01-18	PL	2021-01-23	1 wk ahead inc death	1739	1071.43052405133	1663.29707411333	1976.92069403292	2297.2593005438	2885.85432143736
ICM-agentModel	2021-01-18	PL	2021-01-30	2 wk ahead inc death	2549	1184.60849453746	2042.20753802604	2515.14295154079	2967.68634210352	3856.65708712691
ICM-agentModel	2021-01-18	PL	2021-02-06	3 wk ahead inc death	2149	826.201600218439	1640.16642752611	2076.34415609846	2491.59469210738	3320.64736416761
ICM-agentModel	2021-01-18	PL	2021-02-13	4 wk ahead inc death	1735	613.387886988705	1316.23852041761	1687.26132260777	2064.0176225977	2754.1094838298
ICM-agentModel	2021-01-25	PL	2021-01-30	1 wk ahead inc death	1571	818.129259230183	1465.03249378037	1797.19069761727	2142.50035711493	2763.55947426481
ICM-agentModel	2021-01-25	PL	2021-02-06	2 wk ahead inc death	2149	878.240258634083	1671.45048989038	2100.65828633119	2516.72475244739	3309.39884257197
ICM-agentModel	2021-01-25	PL	2021-02-13	3 wk ahead inc death	1735	621.540852092039	1307.21092114	1676.52807311327	2058.6202583693	2752.23576205585
ICM-agentModel	2021-01-25	PL	2021-02-20	4 wk ahead inc death	1422	423.275122419414	1057.13890652212	1384.42595921021	1723.77005525395	2342.55992236009
ICM-agentModel	2021-02-01	PL	2021-02-06	1 wk ahead inc death	1293	617.182864693095	1172.93169806492	1460.45076163379	1747.57982095728	2296.20095556957
ICM-agentModel	2021-02-01	PL	2021-02-13	2 wk ahead inc death	1718	630.576732779242	1309.71911462604	1673.82571190235	2040.79734406967	2772.26710571078
ICM-agentModel	2021-02-01	PL	2021-02-20	3 wk ahead inc death	1406	378.02808202523	1032.01036225041	1369.27374510617	1699.85561860424	2333.83992940747
ICM-agentModel	2021-02-01	PL	2021-02-27	4 wk ahead inc death	1182	266.230918484231	832.696873103814	1149.34499112712	1457.03831548793	2032.05086000169
ICM-agentModel	2021-02-08	PL	2021-02-13	1 wk ahead inc death	1208	483.079253941898	1042.39923813924	1361.58084545232	1675.67401025066	2251.43690515908
ICM-agentModel	2021-02-08	PL	2021-02-20	2 wk ahead inc death	1746	502.097890062862	1308.91518404163	1737.10387107529	2176.66724854588	2967.67048450613
ICM-agentModel	2021-02-08	PL	2021-02-27	3 wk ahead inc death	1687	366.840808885594	1237.02141015592	1682.6002600184	2123.00624124819	2936.24548693867
ICM-agentModel	2021-02-08	PL	2021-03-06	4 wk ahead inc death	1675	193.982954528001	1184.66948958966	1686.18439975548	2183.40659715637	3122.14504750025
ICM-agentModel	2021-02-15	PL	2021-02-20	1 wk ahead inc death	1110	359.951042072797	938.539534110576	1247.66465413853	1547.35832120531	2147.3721087469
ICM-agentModel	2021-02-15	PL	2021-02-27	2 wk ahead inc death	1687	427.425489108471	1234.60704762999	1667.3367766563	2101.75571272563	2959.9397203268
ICM-agentModel	2021-02-15	PL	2021-03-06	3 wk ahead inc death	1675	238.24417826804	1180.42057944413	1675.59796144433	2176.33229514683	3165.405868644
ICM-agentModel	2021-02-15	PL	2021-03-13	4 wk ahead inc death	1719	40.4579516680387	1114.15870419239	1722.71046111528	2319.03380306646	3459.17551454196
ICM-agentModel	2021-02-22	PL	2021-02-27	1 wk ahead inc death	1071	334.936392608208	898.25095734933	1214.13646021107	1519.14016270293	2105.59313976124
ICM-agentModel	2021-02-22	PL	2021-03-06	2 wk ahead inc death	1675	219.353631407896	1181.13296957357	1685.75380077343	2197.74543809328	3168.86993040938
ICM-agentModel	2021-02-22	PL	2021-03-13	3 wk ahead inc death	1719	33.6987493026827	1120.03686074565	1719.50565743253	2321.86674925849	3457.34969737606
ICM-agentModel	2021-02-22	PL	2021-03-20	4 wk ahead inc death	1662	0	975.896923740678	1675.56857999267	2340.25393804065	3665.17094182236
ICM-agentModel	2021-03-08	PL	2021-03-13	1 wk ahead inc death	1329	32	506.75323473203	1492.4815652403	2517.76028251695	4395.59820169332
ICM-agentModel	2021-03-08	PL	2021-03-20	2 wk ahead inc death	2306	0	347.767685253224	2407.02662387094	4441.06547063418	8202.22120373174
ICM-agentModel	2021-03-08	PL	2021-03-27	3 wk ahead inc death	2873	0	305.317621415496	2932.92031268944	5608.92683452957	10858.5591461288
ICM-agentModel	2021-03-08	PL	2021-04-03	4 wk ahead inc death	3604	0	672.050205125037	3795.17378601307	6815.00643635925	12676.4972248439
ICM-agentModel	2021-03-15	PL	2021-03-20	1 wk ahead inc death	2656	28	1169.8655150556	3100.13120375037	5161.50015782221	9042.06440371939
ICM-agentModel	2021-03-15	PL	2021-03-27	2 wk ahead inc death	5332	0	2236.41782795175	5544.9886225342	8807.59089196919	15072.3552981456
ICM-agentModel	2021-03-15	PL	2021-04-03	3 wk ahead inc death	6071	0	2844.09684148548	6298.68095669102	9621.4634975298	16360.6222548199
ICM-agentModel	2021-03-15	PL	2021-04-10	4 wk ahead inc death	6558	0	3550.45126420591	6617.84300269735	9769.8913756675	15799.2563780453
ICM-agentModel	2021-03-22	PL	2021-03-27	1 wk ahead inc death	1736	65	444.728247971005	2012.02665499324	3596.73780401953	6431.89527061528
ICM-agentModel	2021-03-22	PL	2021-04-03	2 wk ahead inc death	3366	0	590.974140267092	3436.22463731935	6255.31071424908	11442.4097822298
ICM-agentModel	2021-03-22	PL	2021-04-10	3 wk ahead inc death	4099	0	958.273053122102	4209.39467507118	7520.08199953057	13802.334076295
ICM-agentModel	2021-03-22	PL	2021-04-17	4 wk ahead inc death	4652	0	1321.49227318148	4709.06680522484	8249.53160281417	14311.7810361629
ICM-agentModel	2021-03-29	PL	2021-04-03	1 wk ahead inc death	2238	48	640.472649419993	2644.97216207647	4645.24300295253	8469.95703715349
ICM-agentModel	2021-03-29	PL	2021-04-10	2 wk ahead inc death	4116	0	984.702621553348	4173.7433577815	7345.66219938213	13562.4908261497
ICM-agentModel	2021-03-29	PL	2021-04-17	3 wk ahead inc death	4515	0	1207.71204848347	4503.45973229656	7705.83199845882	14166.2823386142
ICM-agentModel	2021-03-29	PL	2021-04-24	4 wk ahead inc death	4375	0	1647.7752537441	4362.70325136758	7229.15276498736	12438.153312388
ICM-agentModel	2021-01-11	PL	2021-01-16	1 wk ahead inc case	44540	21121.2553196044	35031.4189634451	42379.1248731001	49434.4257406543	62657.2571808249
ICM-agentModel	2021-01-11	PL	2021-01-23	2 wk ahead inc case	45339	17424.906484165	34656.6191517818	44004.6210759522	53204.5266774208	70299.1945367381
ICM-agentModel	2021-01-11	PL	2021-01-30	3 wk ahead inc case	36408	13017.3579973434	27589.1312574807	35561.0212962641	43560.4636351152	58396.5827902255
ICM-agentModel	2021-01-11	PL	2021-02-06	4 wk ahead inc case	30338	8606.0706427081	22378.1861520645	29657.3908069958	36863.4260084298	50488.3208410831
ICM-agentModel	2021-01-18	PL	2021-01-23	1 wk ahead inc case	34044	15347.6024146539	27321.9156346237	33444.1732488722	39905.7580583256	52215.9227845119
ICM-agentModel	2021-01-18	PL	2021-01-30	2 wk ahead inc case	36408	12568.2547958372	27677.7711952089	35354.5665247471	43382.9560151838	58498.218210245
ICM-agentModel	2021-01-18	PL	2021-02-06	3 wk ahead inc case	30338	8692.01819266565	22747.6692416812	29583.908555299	36968.0308835683	51065.7900418763
ICM-agentModel	2021-01-18	PL	2021-02-13	4 wk ahead inc case	26265	6289.44994833786	19149.4443562678	25691.8359611921	32281.7402245288	45031.2680475265
ICM-agentModel	2021-01-25	PL	2021-01-30	1 wk ahead inc case	26973	10765.6104645934	21102.743035034	26904.5774499476	32369.4934218992	43097.8666816924
ICM-agentModel	2021-01-25	PL	2021-02-06	2 wk ahead inc case	30338	9401.11451477627	22590.1328650417	29436.7517479977	37100.3856324092	50393.0049562484
ICM-agentModel	2021-01-25	PL	2021-02-13	3 wk ahead inc case	26265	6524.35612790077	19104.4946739119	25817.4154998951	32336.1974680193	45306.7982567349
ICM-agentModel	2021-01-25	PL	2021-02-20	4 wk ahead inc case	23034	2702.77889412711	15839.1239955025	22439.5570806693	29386.0357030116	42407.8435531196
ICM-agentModel	2021-02-01	PL	2021-02-06	1 wk ahead inc case	23343	7884.83458834048	17387.7548823275	22543.4630929597	27584.4535633088	37412.8341597987
ICM-agentModel	2021-02-01	PL	2021-02-13	2 wk ahead inc case	25913	6053.3339807291	18868.1850545229	25871.1554559451	32686.1737789742	45863.9702322332
ICM-agentModel	2021-02-01	PL	2021-02-20	3 wk ahead inc case	25785	2097.04061158304	17736.267082466	25724.4622755633	34137.7622160541	50363.8174607097
ICM-agentModel	2021-02-01	PL	2021-02-27	4 wk ahead inc case	26142	-3610.8361603287	15904.5954075998	26002.4355200066	36040.3821884859	55311.5105515022
ICM-agentModel	2021-02-08	PL	2021-02-13	1 wk ahead inc case	28026	9004.51433332707	21583.8157119465	28171.270718534	35303.0176457372	48602.7168900867
ICM-agentModel	2021-02-08	PL	2021-02-20	2 wk ahead inc case	37196	5936.35925518442	26489.6366379845	37269.4380174382	48459.8202030589	69583.027469059
ICM-agentModel	2021-02-08	PL	2021-02-27	3 wk ahead inc case	38221	742.890903648688	24189.7515856661	38323.0317685816	52358.7188062691	78798.0123999526
ICM-agentModel	2021-02-08	PL	2021-03-06	4 wk ahead inc case	38953	0	22346.9015619708	39178.2228604031	55826.4533763796	88523.9367956186
ICM-agentModel	2021-02-15	PL	2021-02-20	1 wk ahead inc case	29219	5465.34228252899	20557.6680389987	29062.2228386796	37364.6477395215	51954.0154560448
ICM-agentModel	2021-02-15	PL	2021-02-27	2 wk ahead inc case	38221	396.857473330805	24531.9191120074	38982.8215513905	52630.756905287	78436.5411716544
ICM-agentModel	2021-02-15	PL	2021-03-06	3 wk ahead inc case	38953	0	22057.2017051126	38640.0322472758	55626.8128034412	88001.4410765269
ICM-agentModel	2021-02-15	PL	2021-03-13	4 wk ahead inc case	37762	0	17003.0322295183	37125.3745833661	57161.5320278648	91535.4858522904
ICM-agentModel	2021-02-22	PL	2021-02-27	1 wk ahead inc case	32916	3890	21386.1859772617	31667.700578725	41497.6435862931	59866.2722797028
ICM-agentModel	2021-02-22	PL	2021-03-06	2 wk ahead inc case	38953	0	23193.0787058705	40150.8961902179	57026.9049233659	87709.3637338448
ICM-agentModel	2021-02-22	PL	2021-03-13	3 wk ahead inc case	37762	0	18242.7430857478	37430.1720074285	56427.3626121995	93028.111133015
ICM-agentModel	2021-02-22	PL	2021-03-20	4 wk ahead inc case	34792	0	12869.209064984	34160.0108464039	54155.0493920187	94590.2979509064
ICM-agentModel	2021-03-08	PL	2021-03-13	1 wk ahead inc case	57553	6170	7063.80997024523	54473.0478345647	100459.656445555	190847.252769495
ICM-agentModel	2021-03-08	PL	2021-03-20	2 wk ahead inc case	79768	0	4770.29068621597	80861.2636591054	159547.531165823	312402.455614754
ICM-agentModel	2021-03-08	PL	2021-03-27	3 wk ahead inc case	98509	0	22735.6658706584	101787.241369739	179681.633377339	322433.844558003
ICM-agentModel	2021-03-08	PL	2021-04-03	4 wk ahead inc case	115955	0	54706.3538281382	116901.562744628	179255.562122782	295098.401688373
ICM-agentModel	2021-03-15	PL	2021-03-20	1 wk ahead inc case	107738	10896	51850.4277749478	111578.682496101	171817.386957087	283951.925704616
ICM-agentModel	2021-03-15	PL	2021-03-27	2 wk ahead inc case	147171	0	76380.3640474451	149416.883065599	221888.730065617	360077.822175295
ICM-agentModel	2021-03-15	PL	2021-04-03	3 wk ahead inc case	153284	23933.3608068505	109504.434866226	154861.013924721	200459.979326528	284368.129652923
ICM-agentModel	2021-03-15	PL	2021-04-10	4 wk ahead inc case	158487	68319.7728216799	129226.818700975	159211.484168052	190442.493686384	247470.93277421
ICM-agentModel	2021-03-22	PL	2021-03-27	1 wk ahead inc case	123781	14578	38330.2159912952	124260.218686465	214079.136299967	386022.504192337
ICM-agentModel	2021-03-22	PL	2021-04-03	2 wk ahead inc case	175668	0	56786.6538431162	174786.311841588	294625.060090891	517744.514126769
ICM-agentModel	2021-03-22	PL	2021-04-10	3 wk ahead inc case	173370	0	89087.2948746453	172631.443169179	256330.178779044	412109.208950213
ICM-agentModel	2021-03-22	PL	2021-04-17	4 wk ahead inc case	152134	12762.9012248418	100348.559943973	149680.555629119	196991.501440882	291191.329544657
ICM-agentModel	2021-03-29	PL	2021-04-03	1 wk ahead inc case	177479	16965	79558.031418026	184070.852277247	288407.034327165	492089.942015545
ICM-agentModel	2021-03-29	PL	2021-04-10	2 wk ahead inc case	220578	0	109204.096044603	214255.797480345	320836.833295085	514586.07745405
ICM-agentModel	2021-03-29	PL	2021-04-17	3 wk ahead inc case	172288	10092.3146805512	109854.135850568	164408.794431735	219086.465875936	327199.782672727
ICM-agentModel	2021-03-29	PL	2021-04-24	4 wk ahead inc case	118127	23136.400316136	81573.1100401427	111632.159880144	142111.682666108	199945.753707289
KITCOVIDhub-median_ensemble	2021-01-11	GM	2021-01-16	1 wk ahead inc death	5914.75	4270.04734886609	5368.2	5914.75	6487.5	7933.6625
KITCOVIDhub-median_ensemble	2021-01-11	GM	2021-01-23	2 wk ahead inc death	6449.75	4103.2875	5719.4	6449.75	7227.125	9120.625
KITCOVIDhub-median_ensemble	2021-01-11	GM	2021-01-30	3 wk ahead inc death	6987.5	3643.45	6068.4	6987.5	8045.45	10894.8875
KITCOVIDhub-median_ensemble	2021-01-11	GM	2021-02-06	4 wk ahead inc death	7352.5	3304.325	6118.62996644531	7352.5	8925.93101556546	12642.8013303272
KITCOVIDhub-median_ensemble	2021-01-11	PL	2021-01-16	1 wk ahead inc death	1934.11764705882	1179.58766145071	1748	1934.11764705882	2361.54809092198	2924.08465173496
KITCOVIDhub-median_ensemble	2021-01-11	PL	2021-01-23	2 wk ahead inc death	1760	1062	1584	1760	1957	3315.4884664747
KITCOVIDhub-median_ensemble	2021-01-11	PL	2021-01-30	3 wk ahead inc death	1870	1150.08779220721	1552	1870	2078	3664.19718827214
KITCOVIDhub-median_ensemble	2021-01-11	PL	2021-02-06	4 wk ahead inc death	1795	843.886373245725	1509	1795	2160.23055351356	3322.795534539
KITCOVIDhub-median_ensemble	2021-01-18	GM	2021-01-23	1 wk ahead inc death	6090	3923.975	5366.00905206454	6090	6361.5	7232.3
KITCOVIDhub-median_ensemble	2021-01-18	GM	2021-01-30	2 wk ahead inc death	6202	3562.925	4843	6202	6487	7835.19827843534
KITCOVIDhub-median_ensemble	2021-01-18	GM	2021-02-06	3 wk ahead inc death	5792	3379	4889.6	5792	6845	8536.35728649337
KITCOVIDhub-median_ensemble	2021-01-18	GM	2021-02-13	4 wk ahead inc death	5181	3175.975	4451.2	5181	6920	9047.60861216194
KITCOVIDhub-median_ensemble	2021-01-18	PL	2021-01-23	1 wk ahead inc death	2185	1341	1781	2185	2463	3516.05
KITCOVIDhub-median_ensemble	2021-01-18	PL	2021-01-30	2 wk ahead inc death	2340	1211.44117647059	1813	2340	2807	3875
KITCOVIDhub-median_ensemble	2021-01-18	PL	2021-02-06	3 wk ahead inc death	2097	1063.38235294118	1695.65192544561	2097	2491.59469210738	3610
KITCOVIDhub-median_ensemble	2021-01-18	PL	2021-02-13	4 wk ahead inc death	2078	937.323529411765	1607.48200846991	2078	2507.48324846156	3868.17159175356
KITCOVIDhub-median_ensemble	2021-01-25	GM	2021-01-30	1 wk ahead inc death	5192.24696596306	4353.7	4931	5192.24696596306	5937	6805
KITCOVIDhub-median_ensemble	2021-01-25	GM	2021-02-06	2 wk ahead inc death	4598	3236	3582	4598	5476	6806.6
KITCOVIDhub-median_ensemble	2021-01-25	GM	2021-02-13	3 wk ahead inc death	4013.7175	2320	3515.91546980038	4013.7175	5357.59642132875	6842.8
KITCOVIDhub-median_ensemble	2021-01-25	GM	2021-02-20	4 wk ahead inc death	3783	1811	3169.00700414898	3783	5199.4	6766.7
KITCOVIDhub-median_ensemble	2021-01-25	PL	2021-01-30	1 wk ahead inc death	1834.67722380863	1284.67647058824	1545.97058823529	1834.67722380863	2154.9266491457	2707.352656
KITCOVIDhub-median_ensemble	2021-01-25	PL	2021-02-06	2 wk ahead inc death	1751.5	1060.5	1457.66036185339	1751.5	2131.007382	2876.54550217647
KITCOVIDhub-median_ensemble	2021-01-25	PL	2021-02-13	3 wk ahead inc death	1585.96125	823.5	1265.95840174647	1585.96125	1926.7180301534	2651.11788102793
KITCOVIDhub-median_ensemble	2021-01-25	PL	2021-02-20	4 wk ahead inc death	1451	728.5	1070.33415914341	1451	1786.93634543313	2537.15805263724
KITCOVIDhub-median_ensemble	2021-02-01	GM	2021-02-06	1 wk ahead inc death	4442.24055555556	3797.3521140399	4189.00920546967	4442.24055555556	4790.05796560674	5450.71688575923
KITCOVIDhub-median_ensemble	2021-02-01	GM	2021-02-13	2 wk ahead inc death	3789.948165	2826.98940446726	3150.47881951915	3789.948165	4288.87764043225	5373.49354166763
KITCOVIDhub-median_ensemble	2021-02-01	GM	2021-02-20	3 wk ahead inc death	3085	1981.562082	2490.375	3085	3844.52120453025	5364
KITCOVIDhub-median_ensemble	2021-02-01	GM	2021-02-27	4 wk ahead inc death	2676	1257.76366845641	2081.5	2676	3422	5174.55
KITCOVIDhub-median_ensemble	2021-02-01	PL	2021-02-06	1 wk ahead inc death	1662.11764705882	1183.36764705882	1500.375	1662.11764705882	1909.02582708635	2319.10047778478
KITCOVIDhub-median_ensemble	2021-02-01	PL	2021-02-13	2 wk ahead inc death	1528.5	1027.82573529412	1324.85955731302	1528.5	1756.5	2269.79057195344
KITCOVIDhub-median_ensemble	2021-02-01	PL	2021-02-20	3 wk ahead inc death	1350.63687255308	947.691176470588	1154.09390947059	1350.63687255308	1653.92780930212	2343.41996470373
KITCOVIDhub-median_ensemble	2021-02-01	PL	2021-02-27	4 wk ahead inc death	1229.5	845.869217954975	998.3132045	1229.5	1557.51915774397	2262
KITCOVIDhub-median_ensemble	2021-02-08	GM	2021-02-13	1 wk ahead inc death	3882.195561	2979	3664.416348	3882.195561	4099.974774	5110.5949364477
KITCOVIDhub-median_ensemble	2021-02-08	GM	2021-02-20	2 wk ahead inc death	3304	2071	3042	3304	3457	4971.16879552472
KITCOVIDhub-median_ensemble	2021-02-08	GM	2021-02-27	3 wk ahead inc death	2893	1317	2614	2893	3046	4860.57169080398
KITCOVIDhub-median_ensemble	2021-02-08	GM	2021-03-06	4 wk ahead inc death	2369	786	2099	2369	2757.25	4603.6
KITCOVIDhub-median_ensemble	2021-02-08	PL	2021-02-13	1 wk ahead inc death	1770.96153846154	1331.98076923077	1545.70622536505	1770.96153846154	1953	2227.71845257954
KITCOVIDhub-median_ensemble	2021-02-08	PL	2021-02-20	2 wk ahead inc death	1689.38461538462	1152.59615384615	1422.18904960372	1689.38461538462	1968.80769230769	2561.63100350278
KITCOVIDhub-median_ensemble	2021-02-08	PL	2021-02-27	3 wk ahead inc death	1601.53846153846	1051.34615384615	1275.65384615385	1601.53846153846	1951.23076923077	2825.63831356351
KITCOVIDhub-median_ensemble	2021-02-08	PL	2021-03-06	4 wk ahead inc death	1505.5	949.134615384615	1200.70974479483	1505.5	1920.65384615385	3020.20097039801
KITCOVIDhub-median_ensemble	2021-02-15	GM	2021-02-20	1 wk ahead inc death	2922.844894	2327.477829	2605	2922.844894	3127.730792	3546.51394170333
KITCOVIDhub-median_ensemble	2021-02-15	GM	2021-02-27	2 wk ahead inc death	2271.146	1534	2023.62948156506	2271.146	2569	3209
KITCOVIDhub-median_ensemble	2021-02-15	GM	2021-03-06	3 wk ahead inc death	1812	978	1558.28808094165	1812	2179	3068.7
KITCOVIDhub-median_ensemble	2021-02-15	GM	2021-03-13	4 wk ahead inc death	1482	471.651388470041	1274.82711211395	1482	1864.6832200207	2713.67996864229
KITCOVIDhub-median_ensemble	2021-02-15	PL	2021-02-20	1 wk ahead inc death	1626.15916666667	1139.46666666667	1426.83333333333	1626.15916666667	1757.14110159222	2123.72816947213
KITCOVIDhub-median_ensemble	2021-02-15	PL	2021-02-27	2 wk ahead inc death	1603.06708333333	1066	1372.16666666667	1603.06708333333	1789.5	2361.02091091376
KITCOVIDhub-median_ensemble	2021-02-15	PL	2021-03-06	3 wk ahead inc death	1591.19666666667	1030.4875	1321.00007142226	1591.19666666667	1897.5	2663.38422372633
KITCOVIDhub-median_ensemble	2021-02-15	PL	2021-03-13	4 wk ahead inc death	1592.23708333333	1006.4875	1262.79155011356	1592.23708333333	1902.5	2816.01467227759
KITCOVIDhub-median_ensemble	2021-02-22	GM	2021-02-27	1 wk ahead inc death	2590.16678450302	1824	2388.9	2590.16678450302	2843.44301010682	3473
KITCOVIDhub-median_ensemble	2021-02-22	GM	2021-03-06	2 wk ahead inc death	2284	1232	2068.3258010207	2284	2576.8	3149
KITCOVIDhub-median_ensemble	2021-02-22	GM	2021-03-13	3 wk ahead inc death	2067.65857142857	983.95	1672.9	2067.65857142857	2391.45335161238	3057
KITCOVIDhub-median_ensemble	2021-02-22	GM	2021-03-20	4 wk ahead inc death	1844.25059295109	491	1390.8	1844.25059295109	2302.40115139868	3229.16129263052
KITCOVIDhub-median_ensemble	2021-02-22	PL	2021-02-27	1 wk ahead inc death	1437	1035.3063802361	1216	1437	1545	1867
KITCOVIDhub-median_ensemble	2021-02-22	PL	2021-03-06	2 wk ahead inc death	1591	979.3	1252	1591	1644	2011.889162
KITCOVIDhub-median_ensemble	2021-02-22	PL	2021-03-13	3 wk ahead inc death	1649	949	1187	1649	1664	2140.048408
KITCOVIDhub-median_ensemble	2021-02-22	PL	2021-03-20	4 wk ahead inc death	1634	902	1125	1634	1669	2335
KITCOVIDhub-median_ensemble	2021-03-01	GM	2021-03-06	1 wk ahead inc death	1855	1077.9	1630	1855	2041	2606.1
KITCOVIDhub-median_ensemble	2021-03-01	GM	2021-03-13	2 wk ahead inc death	1709	924.9	1450.72086909226	1709	1971	2495
KITCOVIDhub-median_ensemble	2021-03-01	GM	2021-03-20	3 wk ahead inc death	1636	656	1159.31402203566	1636	1933	2720
KITCOVIDhub-median_ensemble	2021-03-01	GM	2021-03-27	4 wk ahead inc death	1587.5	480.95	976.049743121162	1587.5	1931.25	3044.125
KITCOVIDhub-median_ensemble	2021-03-01	PL	2021-03-06	1 wk ahead inc death	1655.38166666667	1267.925	1532.15190885499	1655.38166666667	1753	2032
KITCOVIDhub-median_ensemble	2021-03-01	PL	2021-03-13	2 wk ahead inc death	1812.01166666667	1168	1626	1812.01166666667	1928	2436
KITCOVIDhub-median_ensemble	2021-03-01	PL	2021-03-20	3 wk ahead inc death	1809	986	1623	1809	1945	2880.12466323783
KITCOVIDhub-median_ensemble	2021-03-01	PL	2021-03-27	4 wk ahead inc death	1647	837	1374.25	1647	2138	3378.23788388022
KITCOVIDhub-median_ensemble	2021-03-08	GM	2021-03-13	1 wk ahead inc death	1674.5	1006	1431	1674.5	1886	2254.224046
KITCOVIDhub-median_ensemble	2021-03-08	GM	2021-03-20	2 wk ahead inc death	1477	779.9	1311	1477	1874	2516.54426945316
KITCOVIDhub-median_ensemble	2021-03-08	GM	2021-03-27	3 wk ahead inc death	1396	689.925	1210	1396	1923	2490
KITCOVIDhub-median_ensemble	2021-03-08	GM	2021-04-03	4 wk ahead inc death	1312	565.975	1090	1312	1973	2547
KITCOVIDhub-median_ensemble	2021-03-08	PL	2021-03-13	1 wk ahead inc death	1470.68578262015	1112.44377434083	1319.05727366704	1470.68578262015	1669.17738606446	2028.875
KITCOVIDhub-median_ensemble	2021-03-08	PL	2021-03-20	2 wk ahead inc death	1731	1006.88790752363	1253.9238944906	1731	2026.54963501342	2490.92959356428
KITCOVIDhub-median_ensemble	2021-03-08	PL	2021-03-27	3 wk ahead inc death	1770.0675	954.39909244973	1242.66827339023	1770.0675	2215.8501353542	2826.72944616842
KITCOVIDhub-median_ensemble	2021-03-08	PL	2021-04-03	4 wk ahead inc death	1836.34	730.05437744524	1205.31690835543	1836.34	2496.91047561984	3419.61641463
KITCOVIDhub-median_ensemble	2021-03-15	GM	2021-03-20	1 wk ahead inc death	1452.134642	931	1208.2	1452.134642	1653.701556	2037.857245
KITCOVIDhub-median_ensemble	2021-03-15	GM	2021-03-27	2 wk ahead inc death	1321	658.735643	1072.250385	1321	1514	2150.15
KITCOVIDhub-median_ensemble	2021-03-15	GM	2021-04-03	3 wk ahead inc death	1363.426194	650.62968	1038	1363.426194	1608.723529	2293.15
KITCOVIDhub-median_ensemble	2021-03-15	GM	2021-04-10	4 wk ahead inc death	1302	481	916	1302	1948.279338	2750.854591
KITCOVIDhub-median_ensemble	2021-03-15	PL	2021-03-20	1 wk ahead inc death	2044.45125	1545.56038012201	1771.5	2044.45125	2286.20723642756	2698.5
KITCOVIDhub-median_ensemble	2021-03-15	PL	2021-03-27	2 wk ahead inc death	2288.66375	1384.87797470748	1917.65316283557	2288.66375	2726.11014317348	3334.9201377034
KITCOVIDhub-median_ensemble	2021-03-15	PL	2021-04-03	3 wk ahead inc death	2541.87	1229.5	2002.62212019924	2541.87	3137.55636935151	3896.00209983321
KITCOVIDhub-median_ensemble	2021-03-15	PL	2021-04-10	4 wk ahead inc death	2841.77625	1155	2079.21594242685	2841.77625	3525.43328076058	4631.45029832032
KITCOVIDhub-median_ensemble	2021-03-22	GM	2021-03-27	1 wk ahead inc death	1358	899.883936975093	1185	1358	1512	1932.800609
KITCOVIDhub-median_ensemble	2021-03-22	GM	2021-04-03	2 wk ahead inc death	1503	842.839687240688	1331.12406016945	1503	1658.75195946265	2136.573312
KITCOVIDhub-median_ensemble	2021-03-22	GM	2021-04-10	3 wk ahead inc death	1698.07714285714	792.7	1485.7002918426	1698.07714285714	2033.71814627363	2588.127973
KITCOVIDhub-median_ensemble	2021-03-22	GM	2021-04-17	4 wk ahead inc death	1947.32285714286	947.700696	1654.39363118521	1947.32285714286	2296.84061800667	3228.15
KITCOVIDhub-median_ensemble	2021-03-22	PL	2021-03-27	1 wk ahead inc death	2264.9375	1935	2161	2264.9375	2622	2916.025
KITCOVIDhub-median_ensemble	2021-03-22	PL	2021-04-03	2 wk ahead inc death	2796	1870.24808851922	2223.78925967415	2796	3265	4037.025
KITCOVIDhub-median_ensemble	2021-03-22	PL	2021-04-10	3 wk ahead inc death	3181	1831.87995027966	2294.7726490834	3181	4098	5558.1
KITCOVIDhub-median_ensemble	2021-03-22	PL	2021-04-17	4 wk ahead inc death	3462.48	1588.617	2299.90784173226	3462.48	4219.92	5925.024
KITCOVIDhub-median_ensemble	2021-03-29	GM	2021-04-03	1 wk ahead inc death	1282	990.320443805877	1136.2	1282	1372.68991560599	1658
KITCOVIDhub-median_ensemble	2021-03-29	GM	2021-04-10	2 wk ahead inc death	1599.43013213012	954.370998550811	1308	1599.43013213012	1705.63901519082	2131
KITCOVIDhub-median_ensemble	2021-03-29	GM	2021-04-17	3 wk ahead inc death	1890.38428825792	912.114466914669	1606	1890.38428825792	2097.10117192703	2739.27903184992
KITCOVIDhub-median_ensemble	2021-03-29	GM	2021-04-24	4 wk ahead inc death	2207.49497788618	889.056762450126	1839.21292716708	2207.49497788618	2544.46284314673	3259.3
KITCOVIDhub-median_ensemble	2021-03-29	PL	2021-04-03	1 wk ahead inc death	2789	2492.72135304857	2713.5	2789	3056.79168750509	3532.25486025836
KITCOVIDhub-median_ensemble	2021-03-29	PL	2021-04-10	2 wk ahead inc death	3383.5725	2528.13691938329	3049.30798987133	3383.5725	3766.33687166426	4296.35375722096
KITCOVIDhub-median_ensemble	2021-03-29	PL	2021-04-17	3 wk ahead inc death	3455.344	2401.76416908111	2976.5	3455.344	3978.28391472934	4955.363
KITCOVIDhub-median_ensemble	2021-03-29	PL	2021-04-24	4 wk ahead inc death	3621.174	1910.415125	2695	3621.174	4376.33851941051	5813.06582152296
KITCOVIDhub-median_ensemble	2021-01-11	GM	2021-01-16	1 wk ahead inc case	144488.931395398	116490.412036958	131371.871120413	144488.931395398	163738.6509327	208596.830789785
KITCOVIDhub-median_ensemble	2021-01-11	GM	2021-01-23	2 wk ahead inc case	141209.75	94094.9113187609	126112.629413928	141209.75	178160.125	232243.554373196
KITCOVIDhub-median_ensemble	2021-01-11	GM	2021-01-30	3 wk ahead inc case	141065.6875	81080.926947	121153.301570214	141065.6875	181806.625	278646.715451822
KITCOVIDhub-median_ensemble	2021-01-11	GM	2021-02-06	4 wk ahead inc case	141313.375	78340.8061550141	121274.264001555	141313.375	189860.014190128	337563.626236694
KITCOVIDhub-median_ensemble	2021-01-11	PL	2021-01-16	1 wk ahead inc case	62779.5	39648	57925.8490656096	62779.5	69567	84565
KITCOVIDhub-median_ensemble	2021-01-11	PL	2021-01-23	2 wk ahead inc case	59651	21382.95	51884	59651	71776	93517.457200362
KITCOVIDhub-median_ensemble	2021-01-11	PL	2021-01-30	3 wk ahead inc case	58881	20923.625	49537	58881	73713	102483.39359308
KITCOVIDhub-median_ensemble	2021-01-11	PL	2021-02-06	4 wk ahead inc case	62706.5	20334.25	48756	62706.5	75625	117134
KITCOVIDhub-median_ensemble	2021-01-18	GM	2021-01-23	1 wk ahead inc case	109780.278141963	91272.3944985	102671.828385174	109780.278141963	133090.953468101	159628.766128035
KITCOVIDhub-median_ensemble	2021-01-18	GM	2021-01-30	2 wk ahead inc case	95739.1179783632	70536.7380685	84743.8902217118	95739.1179783632	130773.441827045	170856.267583718
KITCOVIDhub-median_ensemble	2021-01-18	GM	2021-02-06	3 wk ahead inc case	90299.6059591587	52672.4261025	71913.8183535173	90299.6059591587	128318.441604367	174685.573413224
KITCOVIDhub-median_ensemble	2021-01-18	GM	2021-02-13	4 wk ahead inc case	92735.5318531447	36550.235736	64504.971527116	92735.5318531447	125316.746988897	181817.22523897
KITCOVIDhub-median_ensemble	2021-01-18	PL	2021-01-23	1 wk ahead inc case	51865	39827	43661.5	51865	58097	68276.5260734886
KITCOVIDhub-median_ensemble	2021-01-18	PL	2021-01-30	2 wk ahead inc case	47152	30636.625	37810.25	47152	55440	67636.9875
KITCOVIDhub-median_ensemble	2021-01-18	PL	2021-02-06	3 wk ahead inc case	46101.25	22819.5	33722.625	46101.25	52887.125	68803.5
KITCOVIDhub-median_ensemble	2021-01-18	PL	2021-02-13	4 wk ahead inc case	46182.5	16322.5	31625.75	46182.5	51236.25	70507.475
KITCOVIDhub-median_ensemble	2021-01-25	GM	2021-01-30	1 wk ahead inc case	88774	68207.4	81480.9430352042	88774	103357.056964796	124203.319488347
KITCOVIDhub-median_ensemble	2021-01-25	GM	2021-02-06	2 wk ahead inc case	76343.5842857143	45593	62078.2514943762	76343.5842857143	93015.7485056238	122496.815691219
KITCOVIDhub-median_ensemble	2021-01-25	GM	2021-02-13	3 wk ahead inc case	63055	27913	44967	63055	82000.270399109	121186
KITCOVIDhub-median_ensemble	2021-01-25	GM	2021-02-20	4 wk ahead inc case	62504	16971	32730	62504	75653.7095109971	126956
KITCOVIDhub-median_ensemble	2021-01-25	PL	2021-01-30	1 wk ahead inc case	36177.4778571428	26440.2645138713	32725.5	36177.4778571428	40487.983132172	50860.8875
KITCOVIDhub-median_ensemble	2021-01-25	PL	2021-02-06	2 wk ahead inc case	31114.4058739989	18552.5	25243.8976092385	31114.4058739989	37341.75	51248.5024781242
KITCOVIDhub-median_ensemble	2021-01-25	PL	2021-02-13	3 wk ahead inc case	27859.0827499476	13057	21613.247336956	27859.0827499476	34811.125	49245.438004974
KITCOVIDhub-median_ensemble	2021-01-25	PL	2021-02-20	4 wk ahead inc case	27129	9262	18499.25	27129	31233.5178515058	49148.1433506972
KITCOVIDhub-median_ensemble	2021-02-01	GM	2021-02-06	1 wk ahead inc case	70404	51787.4692078048	64366	70404	77455	93628.1473073497
KITCOVIDhub-median_ensemble	2021-02-01	GM	2021-02-13	2 wk ahead inc case	59320	36019.7099096768	48092.1312603152	59320	72934	94709
KITCOVIDhub-median_ensemble	2021-02-01	GM	2021-02-20	3 wk ahead inc case	49632	25883	36064.4701566178	49632	66728	95174
KITCOVIDhub-median_ensemble	2021-02-01	GM	2021-02-27	4 wk ahead inc case	42074	16023	27845	42074	59531.3885842822	89222
KITCOVIDhub-median_ensemble	2021-02-01	PL	2021-02-06	1 wk ahead inc case	33538.5	21657	30350	33538.5	37942.229005	45153.9342118302
KITCOVIDhub-median_ensemble	2021-02-01	PL	2021-02-13	2 wk ahead inc case	29437.5	14122.5	25168	29437.5	34443.5	45217.9851161166
KITCOVIDhub-median_ensemble	2021-02-01	PL	2021-02-20	3 wk ahead inc case	26375.25	12127.5	20435	26375.25	32999.8811080271	47456.1681665583
KITCOVIDhub-median_ensemble	2021-02-01	PL	2021-02-27	4 wk ahead inc case	25825.2177600033	10413.5	18511.125	25825.2177600033	32196.95801	51139.4266552567
KITCOVIDhub-median_ensemble	2021-02-08	GM	2021-02-13	1 wk ahead inc case	58311.5	42472.5	52761	58311.5	65672.4734118764	74633.5399852206
KITCOVIDhub-median_ensemble	2021-02-08	GM	2021-02-20	2 wk ahead inc case	48126	24585	39863.5	48126	59448.809697246	78796.099760785
KITCOVIDhub-median_ensemble	2021-02-08	GM	2021-02-27	3 wk ahead inc case	39859.5	13206.7400061611	29567.5	39859.5	53496.2715218786	70837.345887
KITCOVIDhub-median_ensemble	2021-02-08	GM	2021-03-06	4 wk ahead inc case	35271.5	7429.74708787277	21628	35271.5	49927.9546092449	73123.7737643501
KITCOVIDhub-median_ensemble	2021-02-08	PL	2021-02-13	1 wk ahead inc case	35121	29279.8292119274	32963	35121	38996	44974.3060169339
KITCOVIDhub-median_ensemble	2021-02-08	PL	2021-02-20	2 wk ahead inc case	35061.8514285714	25839	29072	35061.8514285714	39963	47281.5677407381
KITCOVIDhub-median_ensemble	2021-02-08	PL	2021-02-27	3 wk ahead inc case	33770.5	21589	25714.75	33770.5	39515.6003416464	50366.305698393
KITCOVIDhub-median_ensemble	2021-02-08	PL	2021-03-06	4 wk ahead inc case	34513.1171428571	17652	25010.75	34513.1171428571	40498.7212379012	55033.7537929204
KITCOVIDhub-median_ensemble	2021-02-15	GM	2021-02-20	1 wk ahead inc case	42923.64125	30745.8348115	38735.5	42923.64125	47712.5	53841.0001540939
KITCOVIDhub-median_ensemble	2021-02-15	GM	2021-02-27	2 wk ahead inc case	34516	15311.1783994527	28591	34516	41456.5	53202
KITCOVIDhub-median_ensemble	2021-02-15	GM	2021-03-06	3 wk ahead inc case	27570	8641.15474054775	16343.25	27570	37016.5771372864	49822.4490897553
KITCOVIDhub-median_ensemble	2021-02-15	GM	2021-03-13	4 wk ahead inc case	24259.8875	4849.77713851275	13848.125	24259.8875	32545.8199272711	53906.1129692908
KITCOVIDhub-median_ensemble	2021-02-15	PL	2021-02-20	1 wk ahead inc case	38399	28012.5	33814.32662	38399	44735.75	51171.25
KITCOVIDhub-median_ensemble	2021-02-15	PL	2021-02-27	2 wk ahead inc case	38982.8215513905	24581.75	31695.75	38982.8215513905	46766.75	58017.475
KITCOVIDhub-median_ensemble	2021-02-15	PL	2021-03-06	3 wk ahead inc case	38640.0322472758	21512.625	31299.3108391533	38640.0322472758	49169.25	61359.0677
KITCOVIDhub-median_ensemble	2021-02-15	PL	2021-03-13	4 wk ahead inc case	37125.3745833661	20000	30071.8541983193	37125.3745833661	51499.25	69392.2713861189
KITCOVIDhub-median_ensemble	2021-02-22	GM	2021-02-27	1 wk ahead inc case	48931.5891666667	34672.5943149497	43029.1106736432	48931.5891666667	53569.4016779689	63417.6362411307
KITCOVIDhub-median_ensemble	2021-02-22	GM	2021-03-06	2 wk ahead inc case	49160.285	25940.6463163646	34908.3484949858	49160.285	53883.0393815345	65410.1747789245
KITCOVIDhub-median_ensemble	2021-02-22	GM	2021-03-13	3 wk ahead inc case	48749.58	19555.75	32147.9093982604	48749.58	54634.3285733645	72037.4726879303
KITCOVIDhub-median_ensemble	2021-02-22	GM	2021-03-20	4 wk ahead inc case	47942	15637.127654628	29045.1492362758	47942	56154.4095399289	81856.9035372697
KITCOVIDhub-median_ensemble	2021-02-22	PL	2021-02-27	1 wk ahead inc case	51809.1	37952.4339195909	46359.4255370038	51809.1	58192.6060784009	63202
KITCOVIDhub-median_ensemble	2021-02-22	PL	2021-03-06	2 wk ahead inc case	56870.835	39266.7737218178	49918.7749244652	56870.835	63105	85035.4149597441
KITCOVIDhub-median_ensemble	2021-02-22	PL	2021-03-13	3 wk ahead inc case	60393.6516666667	40426	51521.6222473568	60393.6516666667	70232	93028.111133015
KITCOVIDhub-median_ensemble	2021-02-22	PL	2021-03-20	4 wk ahead inc case	66182.9983333334	44902	51339.5	66182.9983333334	77842	94590.2979509064
KITCOVIDhub-median_ensemble	2021-03-01	GM	2021-03-06	1 wk ahead inc case	59501.057	41970.8134555241	52692.3248680078	59501.057	67697.94096	81543.1167756319
KITCOVIDhub-median_ensemble	2021-03-01	GM	2021-03-13	2 wk ahead inc case	65402.3097745	30289.4711776443	52310.4160345645	65402.3097745	80040.9907505	112546.016711498
KITCOVIDhub-median_ensemble	2021-03-01	GM	2021-03-20	3 wk ahead inc case	69936.5735425	21631.8062752835	52064.6719609174	69936.5735425	92840.3663992013	134638.932565886
KITCOVIDhub-median_ensemble	2021-03-01	GM	2021-03-27	4 wk ahead inc case	74802.9563575	18155.8839373403	51512.1988829207	74802.9563575	107737.702308218	159883.944511508
KITCOVIDhub-median_ensemble	2021-03-01	PL	2021-03-06	1 wk ahead inc case	80057	62659.875	71896.5	80057	88858.1670397501	111702
KITCOVIDhub-median_ensemble	2021-03-01	PL	2021-03-13	2 wk ahead inc case	100380	72071.6	80676.5	100380	106461	133534.887973195
KITCOVIDhub-median_ensemble	2021-03-01	PL	2021-03-20	3 wk ahead inc case	106839	82375.925	94541.25	106839	125251	172468.513310515
KITCOVIDhub-median_ensemble	2021-03-01	PL	2021-03-27	4 wk ahead inc case	126772.5	93894.875	110220	126772.5	143644.025532047	211471.289204802
KITCOVIDhub-median_ensemble	2021-03-08	GM	2021-03-13	1 wk ahead inc case	61174.014802	45915.9362454236	56474.6971032588	61174.014802	67452.25	78236.4923803452
KITCOVIDhub-median_ensemble	2021-03-08	GM	2021-03-20	2 wk ahead inc case	62292.7618656666	40957.0103150836	54326.7759117414	62292.7618656666	73948.0284785	95962.2420580863
KITCOVIDhub-median_ensemble	2021-03-08	GM	2021-03-27	3 wk ahead inc case	64786.6401465	37116.4590374855	53816.9577463557	64786.6401465	83928.654543	109876.0140786
KITCOVIDhub-median_ensemble	2021-03-08	GM	2021-04-03	4 wk ahead inc case	67982.6376515	31332.8283983278	53319.2285300302	67982.6376515	97232.8163109107	130379.924470414
KITCOVIDhub-median_ensemble	2021-03-08	PL	2021-03-13	1 wk ahead inc case	101152	78367.7869499555	90958	101152	111350	138630
KITCOVIDhub-median_ensemble	2021-03-08	PL	2021-03-20	2 wk ahead inc case	126674.5	78712.7305397514	107001.25	126674.5	141032.25	161949.95
KITCOVIDhub-median_ensemble	2021-03-08	PL	2021-03-27	3 wk ahead inc case	145504	73664.5846942052	118330.25	145504	172425	216422.2
KITCOVIDhub-median_ensemble	2021-03-08	PL	2021-04-03	4 wk ahead inc case	162057	68476.8132883398	113512	162057	179794.75	248963.85
KITCOVIDhub-median_ensemble	2021-03-15	GM	2021-03-20	1 wk ahead inc case	81039.5196206746	62695.0748343838	74840.7412395799	81039.5196206746	87375.443817436	105626
KITCOVIDhub-median_ensemble	2021-03-15	GM	2021-03-27	2 wk ahead inc case	98269.918	51584.1	81276.0451105133	98269.918	109634.088827215	140788.558878776
KITCOVIDhub-median_ensemble	2021-03-15	GM	2021-04-03	3 wk ahead inc case	117686.78	51902	88563.5544104978	117686.78	136995.4158529	204741
KITCOVIDhub-median_ensemble	2021-03-15	GM	2021-04-10	4 wk ahead inc case	140487.41	40394.5	96016.862805725	140487.41	168952.156296894	299531.370156533
KITCOVIDhub-median_ensemble	2021-03-15	PL	2021-03-20	1 wk ahead inc case	127910.7	87808	115398	127910.7	144567	172078
KITCOVIDhub-median_ensemble	2021-03-15	PL	2021-03-27	2 wk ahead inc case	152817.6	82577.025	128044	152817.6	199820	228878.3
KITCOVIDhub-median_ensemble	2021-03-15	PL	2021-04-03	3 wk ahead inc case	177867.9	90001.23	136583	177867.9	206662	284368.129652923
KITCOVIDhub-median_ensemble	2021-03-15	PL	2021-04-10	4 wk ahead inc case	203061	95046.8347050145	141150	203061	233309	261555.908727271
KITCOVIDhub-median_ensemble	2021-03-22	GM	2021-03-27	1 wk ahead inc case	115616.871282291	95731.1288263204	107964.297443543	115616.871282291	127860.75	147123
KITCOVIDhub-median_ensemble	2021-03-22	GM	2021-04-03	2 wk ahead inc case	157481.179805	98808.7682379749	130160.871186687	157481.179805	178209.654571709	244964.842540407
KITCOVIDhub-median_ensemble	2021-03-22	GM	2021-04-10	3 wk ahead inc case	198265.736239786	88726.2705919294	163155.150193468	198265.736239786	235740.232433831	315603.832352881
KITCOVIDhub-median_ensemble	2021-03-22	GM	2021-04-17	4 wk ahead inc case	236847.5470225	94630.5417358	177736.317336875	236847.5470225	321310.995026576	454015.735241476
KITCOVIDhub-median_ensemble	2021-03-22	PL	2021-03-27	1 wk ahead inc case	186751.764	139312.68	177184	186751.764	199894	240727.65
KITCOVIDhub-median_ensemble	2021-03-22	PL	2021-04-03	2 wk ahead inc case	220927.99	149067.36	203758.223127698	220927.99	265563	310560
KITCOVIDhub-median_ensemble	2021-03-22	PL	2021-04-10	3 wk ahead inc case	249045.426	145523.3	222387	249045.426	276819.727292123	389751
KITCOVIDhub-median_ensemble	2021-03-22	PL	2021-04-17	4 wk ahead inc case	260725	118356.42	206130	260725	308906.751679599	406808.721073383
KITCOVIDhub-median_ensemble	2021-03-29	GM	2021-04-03	1 wk ahead inc case	137526	105019.256628881	124320.02327824	137526	144406.751029909	166704.806187315
KITCOVIDhub-median_ensemble	2021-03-29	GM	2021-04-10	2 wk ahead inc case	166442	108443.134401698	153316	166442	185602	227030.960334136
KITCOVIDhub-median_ensemble	2021-03-29	GM	2021-04-17	3 wk ahead inc case	198295	109842.636435554	177426.441217	198295	238132	304988.115507
KITCOVIDhub-median_ensemble	2021-03-29	GM	2021-04-24	4 wk ahead inc case	244443	101714.283889768	191518.883464	244443	273741	396497.925
KITCOVIDhub-median_ensemble	2021-03-29	PL	2021-04-03	1 wk ahead inc case	218044.41375	178867.989298969	198464.291245155	218044.41375	251099.625	273923.75
KITCOVIDhub-median_ensemble	2021-03-29	PL	2021-04-10	2 wk ahead inc case	252208.99125	195440.3003998	223774.09955976	252208.99125	315968.041647542	374795.7125
KITCOVIDhub-median_ensemble	2021-03-29	PL	2021-04-17	3 wk ahead inc case	267496.84375	203651.230497155	228933.716308527	267496.84375	311320.273232994	402295.519369883
KITCOVIDhub-median_ensemble	2021-03-29	PL	2021-04-24	4 wk ahead inc case	260386.58	195957.565587472	227390.733269753	260386.58	313947.617057758	436908.282782952
UCLA-SuEIR	2021-01-11	GM	2021-01-16	1 wk ahead inc death	5468.01151986341	NA	NA	NA	NA	NA
UCLA-SuEIR	2021-01-11	GM	2021-01-23	2 wk ahead inc death	5073.19431380509	NA	NA	NA	NA	NA
UCLA-SuEIR	2021-01-11	GM	2021-01-30	3 wk ahead inc death	4012.89808516835	NA	NA	NA	NA	NA
UCLA-SuEIR	2021-01-11	GM	2021-02-06	4 wk ahead inc death	3252.21056253618	NA	NA	NA	NA	NA
UCLA-SuEIR	2021-02-08	GM	2021-02-13	1 wk ahead inc death	3823.46377958322	NA	NA	NA	NA	NA
UCLA-SuEIR	2021-02-08	GM	2021-02-20	2 wk ahead inc death	2691.22606550677	NA	NA	NA	NA	NA
UCLA-SuEIR	2021-02-08	GM	2021-02-27	3 wk ahead inc death	1896.47495510317	NA	NA	NA	NA	NA
UCLA-SuEIR	2021-02-08	GM	2021-03-06	4 wk ahead inc death	1336.42331331104	NA	NA	NA	NA	NA
UCLA-SuEIR	2021-03-15	GM	2021-03-20	1 wk ahead inc death	1310.12709290652	NA	NA	NA	NA	NA
UCLA-SuEIR	2021-03-15	GM	2021-03-27	2 wk ahead inc death	1277.59886340692	NA	NA	NA	NA	NA
UCLA-SuEIR	2021-03-15	GM	2021-04-03	3 wk ahead inc death	1327.66476889883	NA	NA	NA	NA	NA
UCLA-SuEIR	2021-03-15	GM	2021-04-10	4 wk ahead inc death	1346.18969935692	NA	NA	NA	NA	NA
UCLA-SuEIR	2021-01-11	GM	2021-01-16	1 wk ahead inc case	84771.9080015025	NA	NA	NA	NA	NA
UCLA-SuEIR	2021-01-11	GM	2021-01-23	2 wk ahead inc case	63242.2682160591	NA	NA	NA	NA	NA
UCLA-SuEIR	2021-01-11	GM	2021-01-30	3 wk ahead inc case	46380.8181811515	NA	NA	NA	NA	NA
UCLA-SuEIR	2021-01-11	GM	2021-02-06	4 wk ahead inc case	34842.1159522855	NA	NA	NA	NA	NA
UCLA-SuEIR	2021-02-08	GM	2021-02-13	1 wk ahead inc case	28919.7181666633	NA	NA	NA	NA	NA
UCLA-SuEIR	2021-02-08	GM	2021-02-20	2 wk ahead inc case	23318.8251063554	NA	NA	NA	NA	NA
UCLA-SuEIR	2021-02-08	GM	2021-02-27	3 wk ahead inc case	18023.5305899172	NA	NA	NA	NA	NA
UCLA-SuEIR	2021-02-08	GM	2021-03-06	4 wk ahead inc case	12271.1400718023	NA	NA	NA	NA	NA
UCLA-SuEIR	2021-03-15	GM	2021-03-20	1 wk ahead inc case	71979.4366943152	NA	NA	NA	NA	NA
UCLA-SuEIR	2021-03-15	GM	2021-03-27	2 wk ahead inc case	91167.3403737149	NA	NA	NA	NA	NA
UCLA-SuEIR	2021-03-15	GM	2021-04-03	3 wk ahead inc case	94118.6604839498	NA	NA	NA	NA	NA
UCLA-SuEIR	2021-03-15	GM	2021-04-10	4 wk ahead inc case	93049.9137882977	NA	NA	NA	NA	NA
MIMUW-StochSEIR	2021-01-11	PL	2021-01-16	1 wk ahead inc death	1503	1414	1473	1503	1534	1595
MIMUW-StochSEIR	2021-01-11	PL	2021-01-23	2 wk ahead inc death	1344	1214	1296	1344	1391	1472
MIMUW-StochSEIR	2021-01-11	PL	2021-01-30	3 wk ahead inc death	1289	1130	1230	1289	1340	1442
MIMUW-StochSEIR	2021-01-11	PL	2021-02-06	4 wk ahead inc death	1307	1126	1242	1307	1373	1495
MIMUW-StochSEIR	2021-01-18	PL	2021-01-23	1 wk ahead inc death	1462	1432	1452	1462	1471	1490
MIMUW-StochSEIR	2021-01-18	PL	2021-01-30	2 wk ahead inc death	1436	1403	1424	1436	1448	1467
MIMUW-StochSEIR	2021-01-18	PL	2021-02-06	3 wk ahead inc death	1336	1296	1322	1336	1352	1378
MIMUW-StochSEIR	2021-01-18	PL	2021-02-13	4 wk ahead inc death	1225	1142	1198	1225	1252	1301
MIMUW-StochSEIR	2021-01-25	PL	2021-01-30	1 wk ahead inc death	1727	1691	1716	1727	1740	1762
MIMUW-StochSEIR	2021-01-25	PL	2021-02-06	2 wk ahead inc death	1759	1720	1745	1759	1773	1799
MIMUW-StochSEIR	2021-01-25	PL	2021-02-13	3 wk ahead inc death	1704	1651	1686	1704	1719	1753
MIMUW-StochSEIR	2021-01-25	PL	2021-02-20	4 wk ahead inc death	1627	1521	1591	1627	1662	1731
MIMUW-StochSEIR	2021-02-01	PL	2021-02-06	1 wk ahead inc death	1589	1560	1578	1589	1599	1619
MIMUW-StochSEIR	2021-02-01	PL	2021-02-13	2 wk ahead inc death	1609	1576	1597	1609	1620	1644
MIMUW-StochSEIR	2021-02-01	PL	2021-02-20	3 wk ahead inc death	1552	1505	1536	1552	1567	1596
MIMUW-StochSEIR	2021-02-01	PL	2021-02-27	4 wk ahead inc death	1474	1373	1443	1474	1507	1564
MIMUW-StochSEIR	2021-02-08	PL	2021-02-13	1 wk ahead inc death	1713	1685	1703	1713	1726	1744
MIMUW-StochSEIR	2021-02-08	PL	2021-02-20	2 wk ahead inc death	1803	1767	1790	1803	1815	1839
MIMUW-StochSEIR	2021-02-08	PL	2021-02-27	3 wk ahead inc death	1799	1748	1781	1799	1816	1849
MIMUW-StochSEIR	2021-02-08	PL	2021-03-06	4 wk ahead inc death	1769	1655	1728	1769	1811	1882
MIMUW-StochSEIR	2021-02-15	PL	2021-02-20	1 wk ahead inc death	1644	1614	1634	1644	1653	1672
MIMUW-StochSEIR	2021-02-15	PL	2021-02-27	2 wk ahead inc death	1750	1716	1739	1750	1763	1786
MIMUW-StochSEIR	2021-02-15	PL	2021-03-06	3 wk ahead inc death	1769	1723	1751	1769	1784	1814
MIMUW-StochSEIR	2021-02-15	PL	2021-03-13	4 wk ahead inc death	1757	1646	1717	1757	1793	1860
MIMUW-StochSEIR	2021-02-22	PL	2021-02-27	1 wk ahead inc death	1536	1507	1526	1536	1545	1563
MIMUW-StochSEIR	2021-02-22	PL	2021-03-06	2 wk ahead inc death	1634	1601	1623	1634	1644	1666
MIMUW-StochSEIR	2021-02-22	PL	2021-03-13	3 wk ahead inc death	1649	1603	1633	1649	1664	1694
MIMUW-StochSEIR	2021-02-22	PL	2021-03-20	4 wk ahead inc death	1634	1535	1599	1634	1669	1737
MIMUW-StochSEIR	2021-03-01	PL	2021-03-06	1 wk ahead inc death	1794	1758	1781	1794	1807	1831
MIMUW-StochSEIR	2021-03-01	PL	2021-03-13	2 wk ahead inc death	2242	2183	2222	2242	2262	2296
MIMUW-StochSEIR	2021-03-01	PL	2021-03-20	3 wk ahead inc death	2650	2505	2597	2650	2699	2778
MIMUW-StochSEIR	2021-03-01	PL	2021-03-27	4 wk ahead inc death	3055	2714	2936	3055	3165	3336
MIMUW-StochSEIR	2021-03-08	PL	2021-03-13	1 wk ahead inc death	1685	1652	1674	1685	1696	1717
MIMUW-StochSEIR	2021-03-08	PL	2021-03-20	2 wk ahead inc death	2145	2099	2128	2145	2161	2192
MIMUW-StochSEIR	2021-03-08	PL	2021-03-27	3 wk ahead inc death	2570	2495	2542	2570	2597	2652
MIMUW-StochSEIR	2021-03-08	PL	2021-04-03	4 wk ahead inc death	3005	2805	2933	3005	3077	3220
MIMUW-StochSEIR	2021-03-15	PL	2021-03-20	1 wk ahead inc death	1911	1871	1898	1911	1924	1948
MIMUW-StochSEIR	2021-03-15	PL	2021-03-27	2 wk ahead inc death	2157	2097	2135	2157	2176	2211
MIMUW-StochSEIR	2021-03-15	PL	2021-04-03	3 wk ahead inc death	2350	2249	2313	2350	2385	2449
MIMUW-StochSEIR	2021-03-15	PL	2021-04-10	4 wk ahead inc death	2501	2220	2408	2501	2603	2793
MIMUW-StochSEIR	2021-03-22	PL	2021-03-27	1 wk ahead inc death	2553	2504	2538	2553	2570	2604
MIMUW-StochSEIR	2021-03-22	PL	2021-04-03	2 wk ahead inc death	3103	3026	3076	3103	3130	3186
MIMUW-StochSEIR	2021-03-22	PL	2021-04-10	3 wk ahead inc death	3875	3723	3826	3875	3926	4021
MIMUW-StochSEIR	2021-03-22	PL	2021-04-17	4 wk ahead inc death	4719	4132	4527	4719	4890	5264
MIMUW-StochSEIR	2021-03-29	PL	2021-04-03	1 wk ahead inc death	2752	2689	2728	2752	2772	2815
MIMUW-StochSEIR	2021-03-29	PL	2021-04-10	2 wk ahead inc death	3040	2936	3007	3040	3076	3147
MIMUW-StochSEIR	2021-03-29	PL	2021-04-17	3 wk ahead inc death	3193	2957	3117	3193	3268	3403
MIMUW-StochSEIR	2021-03-29	PL	2021-04-24	4 wk ahead inc death	3163	2107	2805	3163	3500	4062
MIMUW-StochSEIR	2021-01-11	PL	2021-01-16	1 wk ahead inc case	56758	50514	54550	56758	58856	63048
MIMUW-StochSEIR	2021-01-11	PL	2021-01-23	2 wk ahead inc case	66626	58991	64040	66626	69208	74296
MIMUW-StochSEIR	2021-01-11	PL	2021-01-30	3 wk ahead inc case	70583	62324	67731	70583	73231	78629
MIMUW-StochSEIR	2021-01-11	PL	2021-02-06	4 wk ahead inc case	72324	62899	69053	72324	75518	81672
MIMUW-StochSEIR	2021-01-18	PL	2021-01-23	1 wk ahead inc case	45307	40512	43573	45307	46972	50311
MIMUW-StochSEIR	2021-01-18	PL	2021-01-30	2 wk ahead inc case	44358	39334	42612	44358	46024	49638
MIMUW-StochSEIR	2021-01-18	PL	2021-02-06	3 wk ahead inc case	40834	35992	39201	40834	42551	45430
MIMUW-StochSEIR	2021-01-18	PL	2021-02-13	4 wk ahead inc case	37290	32333	35594	37290	38881	42072
MIMUW-StochSEIR	2021-01-25	PL	2021-01-30	1 wk ahead inc case	39877	35592	38125	39877	41374	44012
MIMUW-StochSEIR	2021-01-25	PL	2021-02-06	2 wk ahead inc case	38756	34114	37119	38756	40446	43113
MIMUW-StochSEIR	2021-01-25	PL	2021-02-13	3 wk ahead inc case	35843	32027	34708	35843	37417	40268
MIMUW-StochSEIR	2021-01-25	PL	2021-02-20	4 wk ahead inc case	32879	28374	31211	32879	34356	37181
MIMUW-StochSEIR	2021-02-01	PL	2021-02-06	1 wk ahead inc case	33754	29915	32394	33754	34999	37749
MIMUW-StochSEIR	2021-02-01	PL	2021-02-13	2 wk ahead inc case	32758	28924	31348	32758	34225	36811
MIMUW-StochSEIR	2021-02-01	PL	2021-02-20	3 wk ahead inc case	30094	26565	28965	30094	31335	33725
MIMUW-StochSEIR	2021-02-01	PL	2021-02-27	4 wk ahead inc case	27303	23638	26009	27303	28661	30995
MIMUW-StochSEIR	2021-02-08	PL	2021-02-13	1 wk ahead inc case	37389	33826	36103	37389	38914	41461
MIMUW-StochSEIR	2021-02-08	PL	2021-02-20	2 wk ahead inc case	38113	33864	36579	38113	39461	42359
MIMUW-StochSEIR	2021-02-08	PL	2021-02-27	3 wk ahead inc case	36403	32511	35087	36403	37901	40818
MIMUW-StochSEIR	2021-02-08	PL	2021-03-06	4 wk ahead inc case	34539	29985	33045	34539	36026	38951
MIMUW-StochSEIR	2021-02-15	PL	2021-02-20	1 wk ahead inc case	37207	33160	35971	37207	38724	41252
MIMUW-StochSEIR	2021-02-15	PL	2021-02-27	2 wk ahead inc case	38513	34279	37031	38513	40014	43123
MIMUW-StochSEIR	2021-02-15	PL	2021-03-06	3 wk ahead inc case	37508	33543	35927	37508	39014	41499
MIMUW-StochSEIR	2021-02-15	PL	2021-03-13	4 wk ahead inc case	36142	31347	34417	36142	37757	40554
MIMUW-StochSEIR	2021-02-22	PL	2021-02-27	1 wk ahead inc case	47734	43699	46334	47734	49121	52056
MIMUW-StochSEIR	2021-02-22	PL	2021-03-06	2 wk ahead inc case	50868	46577	49233	50868	52597	55663
MIMUW-StochSEIR	2021-02-22	PL	2021-03-13	3 wk ahead inc case	52303	47884	50824	52303	53918	56526
MIMUW-StochSEIR	2021-02-22	PL	2021-03-20	4 wk ahead inc case	52644	47831	50940	52644	54576	58180
MIMUW-StochSEIR	2021-03-01	PL	2021-03-06	1 wk ahead inc case	80057	69987	76448	80057	83797	90907
MIMUW-StochSEIR	2021-03-01	PL	2021-03-13	2 wk ahead inc case	100380	84229	94154	100380	106461	116338
MIMUW-StochSEIR	2021-03-01	PL	2021-03-20	3 wk ahead inc case	116449	95123	108178	116449	125251	141216
MIMUW-StochSEIR	2021-03-01	PL	2021-03-27	4 wk ahead inc case	133024	104577	121812	133024	143913	166362
MIMUW-StochSEIR	2021-03-08	PL	2021-03-13	1 wk ahead inc case	95918	84480	91859	95918	99709	106712
MIMUW-StochSEIR	2021-03-08	PL	2021-03-20	2 wk ahead inc case	119766	104703	114478	119766	124660	134610
MIMUW-StochSEIR	2021-03-08	PL	2021-03-27	3 wk ahead inc case	140273	123027	134814	140273	146788	158800
MIMUW-StochSEIR	2021-03-08	PL	2021-04-03	4 wk ahead inc case	162057	140238	154331	162057	170199	187365
MIMUW-StochSEIR	2021-03-15	PL	2021-03-20	1 wk ahead inc case	128873	114183	124401	128873	134269	143438
MIMUW-StochSEIR	2021-03-15	PL	2021-03-27	2 wk ahead inc case	165105	146915	159270	165105	171690	184786
MIMUW-StochSEIR	2021-03-15	PL	2021-04-03	3 wk ahead inc case	197176	173647	188741	197176	206662	222586
MIMUW-StochSEIR	2021-03-15	PL	2021-04-10	4 wk ahead inc case	222392	193289	211993	222392	233309	253487
MIMUW-StochSEIR	2021-03-22	PL	2021-03-27	1 wk ahead inc case	162668	144102	155747	162668	169364	182624
MIMUW-StochSEIR	2021-03-22	PL	2021-04-03	2 wk ahead inc case	194238	171192	185971	194238	202140	216872
MIMUW-StochSEIR	2021-03-22	PL	2021-04-10	3 wk ahead inc case	216131	188612	206694	216131	225534	244423
MIMUW-StochSEIR	2021-03-22	PL	2021-04-17	4 wk ahead inc case	236745	201148	225596	236745	247934	272049
MIMUW-StochSEIR	2021-03-29	PL	2021-04-03	1 wk ahead inc case	196652	186820	193236	196652	200523	207228
MIMUW-StochSEIR	2021-03-29	PL	2021-04-10	2 wk ahead inc case	212449	202432	208948	212449	216127	223412
MIMUW-StochSEIR	2021-03-29	PL	2021-04-17	3 wk ahead inc case	221412	209160	217231	221412	225958	233806
MIMUW-StochSEIR	2021-03-29	PL	2021-04-24	4 wk ahead inc case	227248	208269	220782	227248	234113	247519
ITWW-county_repro	2021-01-11	GM	2021-01-16	1 wk ahead inc death	4444.59510450274	4382.76663557301	4425.09562350961	4444.59510450274	4464.84116986955	4507.54283209426
ITWW-county_repro	2021-01-11	GM	2021-01-23	2 wk ahead inc death	4884.32811053444	4727.93527914154	4823.4705077851	4884.32811053444	4939.252405667	5053.53279001262
ITWW-county_repro	2021-01-11	GM	2021-01-30	3 wk ahead inc death	5596.36630663487	5233.48826693786	5453.51192313087	5596.36630663487	5729.83834338617	6011.94124351241
ITWW-county_repro	2021-01-11	GM	2021-02-06	4 wk ahead inc death	6543.57448449993	5869.94755014729	6291.56616636274	6543.57448449993	6817.08429653528	7367.15966825642
ITWW-county_repro	2021-01-11	PL	2021-01-16	1 wk ahead inc death	1701.72946715142	1646.12052566294	1681.83609521946	1701.72946715142	1721.07726248391	1765.38964811242
ITWW-county_repro	2021-01-11	PL	2021-01-23	2 wk ahead inc death	1800.64455170249	1673.70666794581	1757.07904003881	1800.64455170249	1840.54894340465	1928.82749209324
ITWW-county_repro	2021-01-11	PL	2021-01-30	3 wk ahead inc death	1919.14598577345	1692.53610023922	1838.44370022923	1919.14598577345	1986.456889707	2147.79801762878
ITWW-county_repro	2021-01-11	PL	2021-02-06	4 wk ahead inc death	2068.93277907051	1739.48747845581	1956.58715522926	2068.93277907051	2176.14418783374	2420.56812751816
ITWW-county_repro	2021-01-18	GM	2021-01-23	1 wk ahead inc death	5359.5	5211.95	5312	5359.5	5410	5510.025
ITWW-county_repro	2021-01-18	GM	2021-01-30	2 wk ahead inc death	4973	4745.975	4897	4973	5053.25	5208
ITWW-county_repro	2021-01-18	GM	2021-02-06	3 wk ahead inc death	4567	4169.9	4419.75	4567	4720.25	5041.075
ITWW-county_repro	2021-01-18	GM	2021-02-13	4 wk ahead inc death	4251	3675.8	4036	4251	4520	5015.075
ITWW-county_repro	2021-01-18	PL	2021-01-23	1 wk ahead inc death	1488	1409.975	1460.75	1488	1515.25	1568.025
ITWW-county_repro	2021-01-18	PL	2021-01-30	2 wk ahead inc death	1356	1244	1315	1356	1397	1483
ITWW-county_repro	2021-01-18	PL	2021-02-06	3 wk ahead inc death	1245	1083.95	1185	1245	1309	1425.05
ITWW-county_repro	2021-01-18	PL	2021-02-13	4 wk ahead inc death	1159	947.9	1079	1159	1256	1413
ITWW-county_repro	2021-01-25	GM	2021-01-30	1 wk ahead inc death	4464	4333	4419.75	4464	4512	4596.1
ITWW-county_repro	2021-01-25	GM	2021-02-06	2 wk ahead inc death	4142.5	3944.925	4074	4142.5	4219	4353
ITWW-county_repro	2021-01-25	GM	2021-02-13	3 wk ahead inc death	3893.5	3506.975	3774	3893.5	4030.25	4313.175
ITWW-county_repro	2021-01-25	GM	2021-02-20	4 wk ahead inc death	3779	3214.85	3589.75	3779	3981	4436.225
ITWW-county_repro	2021-01-25	PL	2021-01-30	1 wk ahead inc death	1194.5	1125	1169.75	1194.5	1222	1271.025
ITWW-county_repro	2021-01-25	PL	2021-02-06	2 wk ahead inc death	1042	942.975	1010	1042	1074	1140
ITWW-county_repro	2021-01-25	PL	2021-02-13	3 wk ahead inc death	904	777	857	904	957	1049.075
ITWW-county_repro	2021-01-25	PL	2021-02-20	4 wk ahead inc death	797	632.95	734	797	867	1008.025
ITWW-county_repro	2021-02-01	GM	2021-02-06	1 wk ahead inc death	3640	3512.975	3593	3640	3684	3758
ITWW-county_repro	2021-02-01	GM	2021-02-13	2 wk ahead inc death	3257	3075	3190	3257	3321	3441.075
ITWW-county_repro	2021-02-01	GM	2021-02-20	3 wk ahead inc death	2985.5	2674.95	2870	2985.5	3099	3320.025
ITWW-county_repro	2021-02-01	GM	2021-02-27	4 wk ahead inc death	2819	2354.975	2656.75	2819	2993	3343.05
ITWW-county_repro	2021-02-01	PL	2021-02-06	1 wk ahead inc death	1116	1043.95	1091	1116	1139	1192.025
ITWW-county_repro	2021-02-01	PL	2021-02-13	2 wk ahead inc death	1039	945.95	1006	1039	1078	1148
ITWW-county_repro	2021-02-01	PL	2021-02-20	3 wk ahead inc death	993	848.95	941	993	1050.25	1163.025
ITWW-county_repro	2021-02-01	PL	2021-02-27	4 wk ahead inc death	975.5	789.95	899	975.5	1066	1229.025
ITWW-county_repro	2021-02-08	GM	2021-02-13	1 wk ahead inc death	2892	2779.975	2852.75	2892	2931	3010.025
ITWW-county_repro	2021-02-08	GM	2021-02-20	2 wk ahead inc death	2594	2425	2539.75	2594	2651	2771.125
ITWW-county_repro	2021-02-08	GM	2021-02-27	3 wk ahead inc death	2406.5	2141.975	2311.75	2406.5	2499	2725.075
ITWW-county_repro	2021-02-08	GM	2021-03-06	4 wk ahead inc death	2328.5	1911.925	2178.75	2328.5	2477.5	2813.35
ITWW-county_repro	2021-02-08	PL	2021-02-13	1 wk ahead inc death	1052	985.95	1030	1052	1077	1124
ITWW-county_repro	2021-02-08	PL	2021-02-20	2 wk ahead inc death	1041	938.975	1001	1041	1076	1143.05
ITWW-county_repro	2021-02-08	PL	2021-02-27	3 wk ahead inc death	1055	900.975	998	1055	1115	1234.025
ITWW-county_repro	2021-02-08	PL	2021-03-06	4 wk ahead inc death	1096.5	882.925	1016.75	1096.5	1181	1351
ITWW-county_repro	2021-02-15	GM	2021-02-20	1 wk ahead inc death	2098	2005.975	2064	2098	2132	2193
ITWW-county_repro	2021-02-15	GM	2021-02-27	2 wk ahead inc death	1808	1694	1768	1808	1848	1932.025
ITWW-county_repro	2021-02-15	GM	2021-03-06	3 wk ahead inc death	1595	1413.975	1526	1595	1664	1798.2
ITWW-county_repro	2021-02-15	GM	2021-03-13	4 wk ahead inc death	1464.5	1221.975	1367	1464.5	1583	1785
ITWW-county_repro	2021-02-15	PL	2021-02-20	1 wk ahead inc death	1861	1763.975	1829	1861	1897	1960.025
ITWW-county_repro	2021-02-15	PL	2021-02-27	2 wk ahead inc death	1976	1802.975	1910.75	1976	2044	2174.025
ITWW-county_repro	2021-02-15	PL	2021-03-06	3 wk ahead inc death	2124	1829	2015.75	2124	2235.5	2463.1
ITWW-county_repro	2021-02-15	PL	2021-03-13	4 wk ahead inc death	2317	1900.975	2154	2317	2472.25	2821.1
ITWW-county_repro	2021-02-22	GM	2021-02-27	1 wk ahead inc death	1666	1583	1637	1666	1697	1752.05
ITWW-county_repro	2021-02-22	GM	2021-03-06	2 wk ahead inc death	1677	1558.975	1639	1677	1727.25	1812.075
ITWW-county_repro	2021-02-22	GM	2021-03-13	3 wk ahead inc death	1817	1591.975	1731.75	1817	1893	2097.05
ITWW-county_repro	2021-02-22	GM	2021-03-20	4 wk ahead inc death	2025	1698.925	1912.75	2025	2170.25	2546.85
ITWW-county_repro	2021-02-22	PL	2021-02-27	1 wk ahead inc death	1777	1677.975	1741	1777	1812	1894
ITWW-county_repro	2021-02-22	PL	2021-03-06	2 wk ahead inc death	2204	1997.95	2132	2204	2289	2465.075
ITWW-county_repro	2021-02-22	PL	2021-03-13	3 wk ahead inc death	2715.5	2350	2568.75	2715.5	2885.25	3286.075
ITWW-county_repro	2021-02-22	PL	2021-03-20	4 wk ahead inc death	3339.5	2716.95	3089.5	3339.5	3647.5	4399.45
ITWW-county_repro	2021-03-01	GM	2021-03-06	1 wk ahead inc death	1328.5	1251.975	1303	1328.5	1356	1405.025
ITWW-county_repro	2021-03-01	GM	2021-03-13	2 wk ahead inc death	1436	1310.975	1394	1436	1481	1563
ITWW-county_repro	2021-03-01	GM	2021-03-20	3 wk ahead inc death	1606.5	1391.975	1531.75	1606.5	1692	1907.1
ITWW-county_repro	2021-03-01	GM	2021-03-27	4 wk ahead inc death	1851.5	1523.825	1708.75	1851.5	1995.25	2428.875
ITWW-county_repro	2021-03-01	PL	2021-03-06	1 wk ahead inc death	2433	2312	2390	2433	2478	2558.05
ITWW-county_repro	2021-03-01	PL	2021-03-13	2 wk ahead inc death	3247	2943.975	3139	3247	3370.25	3616
ITWW-county_repro	2021-03-01	PL	2021-03-20	3 wk ahead inc death	4227.5	3597	3976	4227.5	4517	5083.35
ITWW-county_repro	2021-03-01	PL	2021-03-27	4 wk ahead inc death	5481	4364.975	5010.75	5481	6077	7243.225
ITWW-county_repro	2021-03-08	GM	2021-03-13	1 wk ahead inc death	1108	1038.975	1082	1108	1130	1178
ITWW-county_repro	2021-03-08	GM	2021-03-20	2 wk ahead inc death	1194	1092	1159	1194	1231	1305.025
ITWW-county_repro	2021-03-08	GM	2021-03-27	3 wk ahead inc death	1319	1142.9	1255	1319	1382	1510.05
ITWW-county_repro	2021-03-08	GM	2021-04-03	4 wk ahead inc death	1480.5	1214.85	1380	1480.5	1598.25	1826.025
ITWW-county_repro	2021-03-08	PL	2021-03-13	1 wk ahead inc death	2266	2155.975	2228	2266	2307	2389
ITWW-county_repro	2021-03-08	PL	2021-03-20	2 wk ahead inc death	2965	2717	2873	2965	3052	3246.025
ITWW-county_repro	2021-03-08	PL	2021-03-27	3 wk ahead inc death	3768	3300.825	3596	3768	3988	4433.025
ITWW-county_repro	2021-03-08	PL	2021-04-03	4 wk ahead inc death	4777.5	3939.85	4425.75	4777.5	5210	6008.125
ITWW-county_repro	2021-03-15	GM	2021-03-20	1 wk ahead inc death	1112	1045	1088.75	1112	1135	1185
ITWW-county_repro	2021-03-15	GM	2021-03-27	2 wk ahead inc death	1373	1262.975	1330	1373	1417.25	1510.05
ITWW-county_repro	2021-03-15	GM	2021-04-03	3 wk ahead inc death	1718	1503.975	1627	1718	1816.25	2045.025
ITWW-county_repro	2021-03-15	GM	2021-04-10	4 wk ahead inc death	2149	1762	2001.75	2149	2338	2831.425
ITWW-county_repro	2021-03-15	PL	2021-03-20	1 wk ahead inc death	2884	2753	2834.75	2884	2928.25	3012
ITWW-county_repro	2021-03-15	PL	2021-03-27	2 wk ahead inc death	3733	3451.95	3631	3733	3827	4046.075
ITWW-county_repro	2021-03-15	PL	2021-04-03	3 wk ahead inc death	4692	4122	4488	4692	4894	5340.3
ITWW-county_repro	2021-03-15	PL	2021-04-10	4 wk ahead inc death	5874.5	4927.95	5523.5	5874.5	6244	7121.35
ITWW-county_repro	2021-03-22	GM	2021-03-27	1 wk ahead inc death	1145.5	1075	1121	1145.5	1171	1213.025
ITWW-county_repro	2021-03-22	GM	2021-04-03	2 wk ahead inc death	1503	1368.975	1458	1503	1550	1641.025
ITWW-county_repro	2021-03-22	GM	2021-04-10	3 wk ahead inc death	1961	1699.975	1873	1961	2064	2307.075
ITWW-county_repro	2021-03-22	GM	2021-04-17	4 wk ahead inc death	2547.5	2057.925	2368	2547.5	2747.25	3228.15
ITWW-county_repro	2021-03-22	PL	2021-03-27	1 wk ahead inc death	2796	2679	2755	2796	2837	2916.025
ITWW-county_repro	2021-03-22	PL	2021-04-03	2 wk ahead inc death	3756	3504.85	3666	3756	3850	4037.025
ITWW-county_repro	2021-03-22	PL	2021-04-10	3 wk ahead inc death	4931	4421.975	4754.75	4931	5138.25	5558.1
ITWW-county_repro	2021-03-22	PL	2021-04-17	4 wk ahead inc death	6493.5	5527.95	6124	6493.5	6880.75	7769.1
ITWW-county_repro	2021-03-29	GM	2021-04-03	1 wk ahead inc death	1234	1155	1208	1234	1258	1305
ITWW-county_repro	2021-03-29	GM	2021-04-10	2 wk ahead inc death	1613	1498	1566	1613	1662.25	1747
ITWW-county_repro	2021-03-29	GM	2021-04-17	3 wk ahead inc death	2070.5	1834.95	1981.75	2070.5	2177	2392.075
ITWW-county_repro	2021-03-29	GM	2021-04-24	4 wk ahead inc death	2634.5	2202.9	2456.5	2634.5	2838.25	3259.3
ITWW-county_repro	2021-03-29	PL	2021-04-03	1 wk ahead inc death	3441	3301	3395	3441	3490	3581.025
ITWW-county_repro	2021-03-29	PL	2021-04-10	2 wk ahead inc death	4381	4115.925	4278	4381	4492	4687
ITWW-county_repro	2021-03-29	PL	2021-04-17	3 wk ahead inc death	5479	4922.975	5262.75	5479	5687	6095.1
ITWW-county_repro	2021-03-29	PL	2021-04-24	4 wk ahead inc death	6818	5875.925	6447.75	6818	7209.5	7945.075
ITWW-county_repro	2021-01-11	GM	2021-01-16	1 wk ahead inc case	174681.739271804	163882.292727255	170841.320441612	174681.739271804	178544.895626724	185527.806546695
ITWW-county_repro	2021-01-11	GM	2021-01-23	2 wk ahead inc case	209199.938307188	187109.451666279	201216.211157098	209199.938307188	217947.946652519	235037.315362079
ITWW-county_repro	2021-01-11	GM	2021-01-30	3 wk ahead inc case	251424.148036108	215193.041951482	238177.69441185	251424.148036108	266533.382973922	297384.515767711
ITWW-county_repro	2021-01-11	GM	2021-02-06	4 wk ahead inc case	305062.067237906	251027.55894301	284678.769873759	305062.067237906	328893.430066013	378426.520254667
ITWW-county_repro	2021-01-11	PL	2021-01-16	1 wk ahead inc case	75141.5	69026.825	73103	75141.5	77018	81161.675
ITWW-county_repro	2021-01-11	PL	2021-01-23	2 wk ahead inc case	80213	70131.025	76737.75	80213	83394.25	90488.55
ITWW-county_repro	2021-01-11	PL	2021-01-30	3 wk ahead inc case	86543	71968.925	81508	86543	91301.5	101937.775
ITWW-county_repro	2021-01-11	PL	2021-02-06	4 wk ahead inc case	94702.5	74988.275	87898.25	94702.5	101149.75	116158.525
ITWW-county_repro	2021-01-18	GM	2021-01-23	1 wk ahead inc case	107454.556283925	99025.1679196857	104426.656770348	107454.556283925	110517.697722947	116720.027588388
ITWW-county_repro	2021-01-18	GM	2021-01-30	2 wk ahead inc case	98985.2359567264	83544.6558980402	93515.2192854236	98985.2359567264	105073.792742209	117454.027059038
ITWW-county_repro	2021-01-18	GM	2021-02-06	3 wk ahead inc case	94873.7119183173	73760.8851452549	87197.3575450347	94873.7119183173	103357.508988944	122053.285369086
ITWW-county_repro	2021-01-18	GM	2021-02-13	4 wk ahead inc case	95098.5637062894	68860.9446334379	85130.1930542319	95098.5637062894	106163.233642998	131471.666670729
ITWW-county_repro	2021-01-18	PL	2021-01-23	1 wk ahead inc case	53234	48424.725	51476.75	53234	54858	58078.45
ITWW-county_repro	2021-01-18	PL	2021-01-30	2 wk ahead inc case	48782.5	41586.05	46098	48782.5	51559.5	56500.675
ITWW-county_repro	2021-01-18	PL	2021-02-06	3 wk ahead inc case	45957.5	36386.05	42348.25	45957.5	49930.5	56785.875
ITWW-county_repro	2021-01-18	PL	2021-02-13	4 wk ahead inc case	44697.5	32483.125	40076.75	44697.5	49547.75	58830.175
ITWW-county_repro	2021-01-25	GM	2021-01-30	1 wk ahead inc case	98754.3127632442	90726.1554875828	95924.8184559378	98754.3127632442	101464.79536448	107444.181152518
ITWW-county_repro	2021-01-25	GM	2021-02-06	2 wk ahead inc case	94867.3972431349	79533.9482601649	89682.0955348732	94867.3972431349	100399.2112472	111984.634217837
ITWW-county_repro	2021-01-25	GM	2021-02-13	3 wk ahead inc case	94681.5508065759	73332.0902065426	87124.7981883898	94681.5508065759	102728.18592777	119856.957647471
ITWW-county_repro	2021-01-25	GM	2021-02-20	4 wk ahead inc case	98330.6974529196	70572.4381967907	88554.4812044087	98330.6974529196	108888.986443564	132163.055307338
ITWW-county_repro	2021-01-25	PL	2021-01-30	1 wk ahead inc case	38601	34593.875	37248.25	38601	40175.75	43013.625
ITWW-county_repro	2021-01-25	PL	2021-02-06	2 wk ahead inc case	33563	27880.775	31534	33563	35825	40144.05
ITWW-county_repro	2021-01-25	PL	2021-02-13	3 wk ahead inc case	29760	22578.9	27194	29760	32903.25	38603.925
ITWW-county_repro	2021-01-25	PL	2021-02-20	4 wk ahead inc case	27270.5	18890.8	24346.75	27270.5	31184	38230.325
ITWW-county_repro	2021-02-01	GM	2021-02-06	1 wk ahead inc case	79714.4809013414	73057.3403637402	77233.0027419435	79714.4809013414	82191.4033173296	86961.7115462436
ITWW-county_repro	2021-02-01	GM	2021-02-13	2 wk ahead inc case	75338.6332067142	63054.099688496	70447.8419706193	75338.6332067142	80256.6068479009	89400.3108411871
ITWW-county_repro	2021-02-01	GM	2021-02-20	3 wk ahead inc case	74426.0021847668	56969.4720907498	67120.3738683445	74426.0021847668	81525.4761273808	95078.0765671582
ITWW-county_repro	2021-02-01	GM	2021-02-27	4 wk ahead inc case	76448.7463499642	54120.9538644334	66871.6197319266	76448.7463499642	85772.2525321641	104438.470615979
ITWW-county_repro	2021-02-01	PL	2021-02-06	1 wk ahead inc case	40590	36670.875	39088.75	40590	42045.75	45080.5
ITWW-county_repro	2021-02-01	PL	2021-02-13	2 wk ahead inc case	39684.5	33667.9	37242	39684.5	42171.25	47095.225
ITWW-county_repro	2021-02-01	PL	2021-02-20	3 wk ahead inc case	39575	31197.1	36086.5	39575	43142.5	50163.45
ITWW-county_repro	2021-02-01	PL	2021-02-27	4 wk ahead inc case	40330	29760.15	35833.25	40330	45138.5	54304.35
ITWW-county_repro	2021-02-08	GM	2021-02-13	1 wk ahead inc case	67796.858714816	61466.9416494739	65482.8131071824	67796.858714816	70068.6197487929	75022.7094560774
ITWW-county_repro	2021-02-08	GM	2021-02-20	2 wk ahead inc case	65749.8680566543	53674.8168882944	61442.2337194757	65749.8680566543	70261.664761936	80349.19952157
ITWW-county_repro	2021-02-08	GM	2021-02-27	3 wk ahead inc case	66301.7269580608	49561.7381188997	59863.9944069277	66301.7269580608	72848.6787696078	87889.6515375203
ITWW-county_repro	2021-02-08	GM	2021-03-06	4 wk ahead inc case	69625.9279491139	47927.5252211364	61058.3008896646	69625.9279491139	78159.702612028	98814.4317188079
ITWW-county_repro	2021-02-08	PL	2021-02-13	1 wk ahead inc case	41983.5	37602.975	40474	41983.5	43484.75	46752.375
ITWW-county_repro	2021-02-08	PL	2021-02-20	2 wk ahead inc case	43126	36061.95	40594	43126	45588.25	50668.675
ITWW-county_repro	2021-02-08	PL	2021-02-27	3 wk ahead inc case	45199.5	35111.675	41438	45199.5	48624.25	55984.025
ITWW-county_repro	2021-02-08	PL	2021-03-06	4 wk ahead inc case	48170.5	34945.55	43340	48170.5	52752	62618.725
ITWW-county_repro	2021-02-15	GM	2021-02-20	1 wk ahead inc case	48903.0840833587	44176.1329968916	47100.7504416807	48903.0840833587	50891.882505317	54269.5089497413
ITWW-county_repro	2021-02-15	GM	2021-02-27	2 wk ahead inc case	45457.1399350234	36965.132922847	42316.4612826425	45457.1399350234	49283.6299892048	55491.460791697
ITWW-county_repro	2021-02-15	GM	2021-03-06	3 wk ahead inc case	44012.7639995375	32770.0713532432	39608.461572101	44012.7639995375	49308.9036851177	58509.7358089931
ITWW-county_repro	2021-02-15	GM	2021-03-13	4 wk ahead inc case	44842.7274074629	31339.4072323915	39219.0266497568	44842.7274074629	51618.8351387967	63628.313101009
ITWW-county_repro	2021-02-15	PL	2021-02-20	1 wk ahead inc case	46101.5	41418.9	44378.25	46101.5	47907.75	51171.25
ITWW-county_repro	2021-02-15	PL	2021-02-27	2 wk ahead inc case	49631.5	42211.725	46835.75	49631.5	52493.25	58017.475
ITWW-county_repro	2021-02-15	PL	2021-03-06	3 wk ahead inc case	54083.5	43683.45	50004.75	54083.5	58369.75	67111.2
ITWW-county_repro	2021-02-15	PL	2021-03-13	4 wk ahead inc case	59905	46087.575	54468	59905	65593.25	78594.075
ITWW-county_repro	2021-02-22	GM	2021-02-27	1 wk ahead inc case	65193.7252138393	58856.4668455829	63085.9316570575	65193.7252138393	67591.7274358182	72747.6052089874
ITWW-county_repro	2021-02-22	GM	2021-03-06	2 wk ahead inc case	74133.6549217669	62188.9617018951	70076.6540218613	74133.6549217669	79161.7070896639	90435.8430319307
ITWW-county_repro	2021-02-22	GM	2021-03-13	3 wk ahead inc case	85497.5008035285	67333.4720755263	79454.7922220763	85497.5008035285	93789.6289861662	113426.86819441
ITWW-county_repro	2021-02-22	GM	2021-03-20	4 wk ahead inc case	100337.72591308	75303.1615237306	91614.4820824835	100337.72591308	112850.06899845	148153.755256741
ITWW-county_repro	2021-02-22	PL	2021-02-27	1 wk ahead inc case	70135	63746.15	67701.75	70135	72810	78351.475
ITWW-county_repro	2021-02-22	PL	2021-03-06	2 wk ahead inc case	84820	73222.175	80360.5	84820	90524.5	102718.825
ITWW-county_repro	2021-02-22	PL	2021-03-13	3 wk ahead inc case	103666	84778.8	95952	103666	114103.5	137674
ITWW-county_repro	2021-02-22	PL	2021-03-20	4 wk ahead inc case	128166	98718.65	115398	128166	145155.25	187684.775
ITWW-county_repro	2021-03-01	GM	2021-03-06	1 wk ahead inc case	70565.1405085995	63447.874313585	67938.6703284015	70565.1405085995	73306.0430874438	79940.0669789052
ITWW-county_repro	2021-03-01	GM	2021-03-13	2 wk ahead inc case	81344.4589110324	67158.7818050238	76084.0614644026	81344.4589110324	87160.1205646537	102734.631373996
ITWW-county_repro	2021-03-01	GM	2021-03-20	3 wk ahead inc case	94615.8838639242	73192.382072399	86333.3321000235	94615.8838639242	104614.108581406	133074.690131771
ITWW-county_repro	2021-03-01	GM	2021-03-27	4 wk ahead inc case	112095.94808011	81678.7141705625	99900.9165362896	112095.94808011	127176.603647146	176087.339023015
ITWW-county_repro	2021-03-01	PL	2021-03-06	1 wk ahead inc case	102219.5	93636.85	99063.75	102219.5	105813.75	112763.325
ITWW-county_repro	2021-03-01	PL	2021-03-13	2 wk ahead inc case	129941	111529.025	122464.25	129941	138544.25	154637.25
ITWW-county_repro	2021-03-01	PL	2021-03-20	3 wk ahead inc case	167715.5	133677.825	152903.5	167715.5	185109	218607.725
ITWW-county_repro	2021-03-01	PL	2021-03-27	4 wk ahead inc case	218913	160694.45	192131	218913	250734.75	314867.175
ITWW-county_repro	2021-03-08	GM	2021-03-13	1 wk ahead inc case	69788.1235224541	62663.9513697351	67230.8469253258	69788.1235224541	72465.4153031065	77309.9847606904
ITWW-county_repro	2021-03-08	GM	2021-03-20	2 wk ahead inc case	78310.855387807	64537.8648261819	73366.5909633369	78310.855387807	83642.7995382289	94311.7591161727
ITWW-county_repro	2021-03-08	GM	2021-03-27	3 wk ahead inc case	89367.6949696219	68803.3753751577	81682.0911973503	89367.6949696219	97648.1261159223	116884.003157201
ITWW-county_repro	2021-03-08	GM	2021-04-03	4 wk ahead inc case	103560.485942573	75119.17109233	92737.0210360052	103560.485942573	115792.638238966	147203.41760423
ITWW-county_repro	2021-03-08	PL	2021-03-13	1 wk ahead inc case	127894.5	118393.6	124469.5	127894.5	131768.25	138993.725
ITWW-county_repro	2021-03-08	PL	2021-03-20	2 wk ahead inc case	160186.5	140029.95	152332	160186.5	169572.75	187366.75
ITWW-county_repro	2021-03-08	PL	2021-03-27	3 wk ahead inc case	202356.5	166199.7	187473	202356.5	220643.5	254662.05
ITWW-county_repro	2021-03-08	PL	2021-04-03	4 wk ahead inc case	256965	197363.225	231848	256965	290585.75	353607.075
ITWW-county_repro	2021-03-15	GM	2021-03-20	1 wk ahead inc case	96479.0964668439	87829.1823894109	93438.6131913103	96479.0964668439	99933.368153326	107768.148882719
ITWW-county_repro	2021-03-15	GM	2021-03-27	2 wk ahead inc case	120554.286810504	101963.545309396	113535.309564983	120554.286810504	129005.650271359	148743.092622734
ITWW-county_repro	2021-03-15	GM	2021-04-03	3 wk ahead inc case	151180.712990593	118833.711837231	138621.930216144	151180.712990593	167538.789767157	209032.350920641
ITWW-county_repro	2021-03-15	GM	2021-04-10	4 wk ahead inc case	191747.275187575	140534.814332856	171285.018265936	191747.275187575	220416.333754359	299531.370156533
ITWW-county_repro	2021-03-15	PL	2021-03-20	1 wk ahead inc case	161464	149786	157317	161464	165341	173895.825
ITWW-county_repro	2021-03-15	PL	2021-03-27	2 wk ahead inc case	201145.5	178239	192607.25	201145.5	209497.25	228878.3
ITWW-county_repro	2021-03-15	PL	2021-04-03	3 wk ahead inc case	251748	210824.725	235934.75	251748	266755	304768.725
ITWW-county_repro	2021-03-15	PL	2021-04-10	4 wk ahead inc case	316340.5	251648.425	290158.75	316340.5	342348.25	411053.325
ITWW-county_repro	2021-03-22	GM	2021-03-27	1 wk ahead inc case	127894.088480888	116232.903744836	123956.573661581	127894.088480888	131950.762548049	140188.29102635
ITWW-county_repro	2021-03-22	GM	2021-04-03	2 wk ahead inc case	164915.334836048	138409.217619999	155601.115776771	164915.334836048	174711.309143419	196098.678674219
ITWW-county_repro	2021-03-22	GM	2021-04-10	3 wk ahead inc case	213045.353509554	165839.909181737	195517.428686186	213045.353509554	232557.816976929	279623.816378086
ITWW-county_repro	2021-03-22	GM	2021-04-17	4 wk ahead inc case	278190.859357542	199565.522198527	248122.513601407	278190.859357542	313114.607211153	408101.682999796
ITWW-county_repro	2021-03-22	PL	2021-03-27	1 wk ahead inc case	233254.5	219010.575	228291.25	233254.5	238250.25	248981.85
ITWW-county_repro	2021-03-22	PL	2021-04-03	2 wk ahead inc case	301162.5	270995.55	290120.25	301162.5	312844.5	337851.975
ITWW-county_repro	2021-03-22	PL	2021-04-10	3 wk ahead inc case	393008.5	336032.775	372264.5	393008.5	417379.5	468153.75
ITWW-county_repro	2021-03-22	PL	2021-04-17	4 wk ahead inc case	518914.5	420387.125	481877.5	518914.5	563435.5	658275.9
ITWW-county_repro	2021-03-29	GM	2021-04-03	1 wk ahead inc case	153993.450660543	142547.722855859	149899.422090318	153993.450660543	158306.830033249	166704.806187315
ITWW-county_repro	2021-03-29	GM	2021-04-10	2 wk ahead inc case	195707.226054552	169489.664825149	185685.469619941	195707.226054552	206656.408936446	228717.727512526
ITWW-county_repro	2021-03-29	GM	2021-04-17	3 wk ahead inc case	247135.445625182	201027.518158622	228130.546741382	247135.445625182	267526.588111818	313625.510393325
ITWW-county_repro	2021-03-29	GM	2021-04-24	4 wk ahead inc case	314491.523681751	240113.208235187	283330.303769927	314491.523681751	349941.580509965	434431.952345652
ITWW-county_repro	2021-03-29	PL	2021-04-03	1 wk ahead inc case	270294.5	253415.225	264389.25	270294.5	276315	287468.5
ITWW-county_repro	2021-03-29	PL	2021-04-10	2 wk ahead inc case	335633.5	301634.65	322929	335633.5	347981.5	371008.425
ITWW-county_repro	2021-03-29	PL	2021-04-17	3 wk ahead inc case	417914.5	358882.175	395144.25	417914.5	441133.5	484172.875
ITWW-county_repro	2021-03-29	PL	2021-04-24	4 wk ahead inc case	523630.5	428940.75	485348.25	523630.5	562977	638514.95
epiforecasts-EpiExpert	2021-01-11	GM	2021-01-16	1 wk ahead inc death	6455.77777777778	4964.3143424088	5900.86629352308	6455.77777777778	7060.34469511591	8369.29351545198
epiforecasts-EpiExpert	2021-01-11	GM	2021-01-23	2 wk ahead inc death	6951.11111111111	4972.72974534539	6199.3326458339	6951.11111111111	7789.97736143916	9671.87414355598
epiforecasts-EpiExpert	2021-01-11	GM	2021-01-30	3 wk ahead inc death	7685.55555555556	5105.51239672794	6685.73833568103	7685.55555555556	8828.58504596998	11494.2032116298
epiforecasts-EpiExpert	2021-01-11	GM	2021-02-06	4 wk ahead inc death	7694	4735.98137714461	6518.25993289062	7694	9082.36203113093	12494.1969912148
epiforecasts-EpiExpert	2021-01-11	PL	2021-01-16	1 wk ahead inc death	1497.22222222222	1030.84527256419	1291.77559871999	1497.22222222222	1796.95514235615	2959.37456347644
epiforecasts-EpiExpert	2021-01-11	PL	2021-01-23	2 wk ahead inc death	1451.44444444444	849.193263621686	1184.22178265118	1451.44444444444	1839.64802135116	3315.4884664747
epiforecasts-EpiExpert	2021-01-11	PL	2021-01-30	3 wk ahead inc death	1503	771.252532101097	1178.96956222851	1503	1966.28190673179	3664.19718827214
epiforecasts-EpiExpert	2021-01-11	PL	2021-02-06	4 wk ahead inc death	1596.11111111111	714.043071703916	1200.92341692808	1596.11111111111	2160.23055351356	4178.12811287495
epiforecasts-EpiExpert	2021-01-18	GM	2021-01-23	1 wk ahead inc death	6216.70571428571	5126.86118345304	5816.30716292829	6216.70571428571	6646.51503105132	7555.92589819468
epiforecasts-EpiExpert	2021-01-18	GM	2021-01-30	2 wk ahead inc death	6265.74285714286	4650.32893182509	5654.85103884381	6265.74285714286	6942.88393191054	8444.89360193277
epiforecasts-EpiExpert	2021-01-18	GM	2021-02-06	3 wk ahead inc death	6202.91571428571	4176.1537577833	5416.14199398898	6202.91571428571	7101.07970445407	9181.65848908099
epiforecasts-EpiExpert	2021-01-18	GM	2021-02-13	4 wk ahead inc death	6128.13857142857	3766.53720368297	5189.38884182931	6128.13857142857	7229.01072455549	9881.88470702767
epiforecasts-EpiExpert	2021-01-18	PL	2021-01-23	1 wk ahead inc death	2023.96142857143	1451.20676257819	1798.12780252082	2023.96142857143	2288.58151034254	2933.70866958542
epiforecasts-EpiExpert	2021-01-18	PL	2021-01-30	2 wk ahead inc death	2055.22	1346.5253453709	1772.26692527789	2055.22	2391.69105953622	3231.25253052422
epiforecasts-EpiExpert	2021-01-18	PL	2021-02-06	3 wk ahead inc death	2029.62285714286	1207.19188289501	1695.65192544561	2029.62285714286	2434.21468523277	3471.33885325736
epiforecasts-EpiExpert	2021-01-18	PL	2021-02-13	4 wk ahead inc death	2006.41285714286	1052.58919713561	1607.48200846991	2006.41285714286	2507.48324846156	3868.17159175356
epiforecasts-EpiExpert	2021-01-25	GM	2021-01-30	1 wk ahead inc death	5086.63375	4234.14776516097	4775.52318415936	5086.63375	5418.20880124103	6112.521568618
epiforecasts-EpiExpert	2021-01-25	GM	2021-02-06	2 wk ahead inc death	4434.96625	3307.46022209159	4013.22330753074	4434.96625	4897.42920539829	5908.94011934544
epiforecasts-EpiExpert	2021-01-25	GM	2021-02-13	3 wk ahead inc death	4013.7175	2710.41862976265	3515.91546980038	4013.7175	4573.2915608695	5845.02754504802
epiforecasts-EpiExpert	2021-01-25	GM	2021-02-20	4 wk ahead inc death	3734.19375	2279.10389867603	3169.00700414898	3734.19375	4382.97409805086	5907.65366781955
epiforecasts-EpiExpert	2021-01-25	PL	2021-01-30	1 wk ahead inc death	1872.16375	1465.71520282072	1719.4695456201	1872.16375	2040.24955685955	2409.52957032107
epiforecasts-EpiExpert	2021-01-25	PL	2021-02-06	2 wk ahead inc death	1688.7075	1182.20375338129	1492.32072370679	1688.7075	1912.6192646558	2430.31345481144
epiforecasts-EpiExpert	2021-01-25	PL	2021-02-13	3 wk ahead inc death	1571.9225	1009.34458358947	1348.14740940615	1571.9225	1834.43606030681	2466.45619468777
epiforecasts-EpiExpert	2021-01-25	PL	2021-02-20	4 wk ahead inc death	1512.39125	880.320434608197	1252.32056267256	1512.39125	1829.87269086625	2640.31610527449
epiforecasts-EpiExpert	2021-02-01	GM	2021-02-06	1 wk ahead inc death	4549.48111111111	3764.70422807979	4262.37347775168	4549.48111111111	4856.11593121348	5499.6401506177
epiforecasts-EpiExpert	2021-02-01	GM	2021-02-13	2 wk ahead inc death	3990.87555555556	3059.06392736081	3642.54505879696	3990.87555555556	4371.75528086449	5198.93708333525
epiforecasts-EpiExpert	2021-02-01	GM	2021-02-20	3 wk ahead inc death	3537.45555555556	2504.81711352264	3142.18189906748	3537.45555555556	3981.0424090605	4981.28444322315
epiforecasts-EpiExpert	2021-02-01	GM	2021-02-27	4 wk ahead inc death	3187.40444444444	2099.55678044083	2762.2375846153	3187.40444444444	3675.88342901849	4816.08117565206
epiforecasts-EpiExpert	2021-02-01	PL	2021-02-06	1 wk ahead inc death	1762.26333333333	1388.90545035007	1620.92189854369	1762.26333333333	1919.52224240799	2271.60681399286
epiforecasts-EpiExpert	2021-02-01	PL	2021-02-13	2 wk ahead inc death	1645.83888888889	1191.4923709158	1469.25349943446	1645.83888888889	1848.60271784093	2325.58114390689
epiforecasts-EpiExpert	2021-02-01	PL	2021-02-20	3 wk ahead inc death	1545.08888888889	1028.437984006	1340.00740536428	1545.08888888889	1786.41006512919	2375.32755056778
epiforecasts-EpiExpert	2021-02-01	PL	2021-02-27	4 wk ahead inc death	1478.38222222222	898.032553557008	1241.75612341006	1478.38222222222	1766.34549891566	2508.17920409471
epiforecasts-EpiExpert	2021-02-08	GM	2021-02-13	1 wk ahead inc death	4552.31375	4059.39720844723	4375.75286448571	4552.31375	4736.60401955256	5110.5949364477
epiforecasts-EpiExpert	2021-02-08	GM	2021-02-20	2 wk ahead inc death	4205.73625	3561.19733850035	3971.35499316782	4205.73625	4454.40018055885	4971.16879552472
epiforecasts-EpiExpert	2021-02-08	GM	2021-02-27	3 wk ahead inc death	3863.60625	3077.65970770194	3571.90175644505	3863.60625	4180.18446946408	4860.57169080398
epiforecasts-EpiExpert	2021-02-08	GM	2021-03-06	4 wk ahead inc death	3776.78375	2844.38001048422	3424.0853800182	3776.78375	4167.89516906041	5036.04362648453
epiforecasts-EpiExpert	2021-02-08	PL	2021-02-13	1 wk ahead inc death	1914.45	1529.8883490224	1768.59486636102	1914.45	2076.90851339468	2440.60065166687
epiforecasts-EpiExpert	2021-02-08	PL	2021-02-20	2 wk ahead inc death	1894.6	1427.42016864456	1715.57902132177	1894.6	2096.27793074905	2555.26200700555
epiforecasts-EpiExpert	2021-02-08	PL	2021-02-27	3 wk ahead inc death	1879.0975	1323.0766390592	1662.0498660687	1879.0975	2128.81883596829	2715.03114018834
epiforecasts-EpiExpert	2021-02-08	PL	2021-03-06	4 wk ahead inc death	1862.795	1216.42819571738	1604.31457281683	1862.795	2168.75620977764	2918.25689329577
epiforecasts-EpiExpert	2021-02-15	GM	2021-02-20	1 wk ahead inc death	2807.122	2225.92351036141	2591.19820797471	2807.122	3041.693408731	3546.51394170333
epiforecasts-EpiExpert	2021-02-15	GM	2021-02-27	2 wk ahead inc death	2271.146	1626.76497851339	2023.62948156506	2271.146	2550.40100241663	3186.17592859871
epiforecasts-EpiExpert	2021-02-15	GM	2021-03-06	3 wk ahead inc death	1816.58	1169.66246379017	1558.28808094165	1816.58	2121.71374445739	2866.87793958236
epiforecasts-EpiExpert	2021-02-15	GM	2021-03-13	4 wk ahead inc death	1539.07	899.354569722694	1274.82711211395	1539.07	1864.6832200207	2713.67996864229
epiforecasts-EpiExpert	2021-02-15	PL	2021-02-20	1 wk ahead inc death	1626.985	1449.09491860588	1562.91039322256	1626.985	1694.28220318444	1832.14358291465
epiforecasts-EpiExpert	2021-02-15	PL	2021-02-27	2 wk ahead inc death	1571.4675	1275.31635232863	1460.38831676167	1571.4675	1693.66154905779	1962.28930771161
epiforecasts-EpiExpert	2021-02-15	PL	2021-03-06	3 wk ahead inc death	1553.06	1173.2484165255	1405.00014284452	1553.06	1723.84282610083	2128.72659149307
epiforecasts-EpiExpert	2021-02-15	PL	2021-03-13	4 wk ahead inc death	1541.8075	1086.34042969173	1357.58310022712	1541.8075	1764.86097579748	2337.67412765767
epiforecasts-EpiExpert	2021-02-22	GM	2021-02-27	1 wk ahead inc death	2628.56857142857	2087.82101123721	2429.34918470344	2628.56857142857	2843.44301010682	3302.41256263302
epiforecasts-EpiExpert	2021-02-22	GM	2021-03-06	2 wk ahead inc death	2318.18857142857	1656.42282989422	2068.3258010207	2318.18857142857	2595.59410236473	3215.26227362702
epiforecasts-EpiExpert	2021-02-22	GM	2021-03-13	3 wk ahead inc death	2067.65857142857	1331.40157260276	1783.72259392682	2067.65857142857	2391.45335161238	3146.88639203517
epiforecasts-EpiExpert	2021-02-22	GM	2021-03-20	4 wk ahead inc death	1925.05	1110.58045509454	1603.94602534232	1925.05	2302.40115139868	3229.16129263052
epiforecasts-EpiExpert	2021-02-22	PL	2021-02-27	1 wk ahead inc death	1267.85285714286	1035.3063802361	1181.12055824702	1267.85285714286	1362.73995159686	1569.95157368456
epiforecasts-EpiExpert	2021-02-22	PL	2021-03-06	2 wk ahead inc death	1167.38428571429	861.121926177745	1049.88817927921	1167.38428571429	1300.07851397818	1603.82632904367
epiforecasts-EpiExpert	2021-02-22	PL	2021-03-13	3 wk ahead inc death	1155.99857142857	792.142341425367	1013.46466846617	1155.99857142857	1320.78873818808	1711.05970453284
epiforecasts-EpiExpert	2021-02-22	PL	2021-03-20	4 wk ahead inc death	1180.78714285714	730.676613359766	998.255637929546	1180.78714285714	1400.90663378991	1957.46232055905
epiforecasts-EpiExpert	2021-03-01	GM	2021-03-06	1 wk ahead inc death	1762.615	1283.02609268013	1578.47986423925	1762.615	1970.46506571393	2444.77951240116
epiforecasts-EpiExpert	2021-03-01	GM	2021-03-13	2 wk ahead inc death	1447.03833333333	937.953821228206	1244.75476137842	1447.03833333333	1684.66956077451	2260.28222663347
epiforecasts-EpiExpert	2021-03-01	GM	2021-03-20	3 wk ahead inc death	1275.82333333333	743.277207810283	1058.08398322892	1275.82333333333	1540.33265177061	2213.60436704792
epiforecasts-EpiExpert	2021-03-01	GM	2021-03-27	4 wk ahead inc death	1226.21666666667	634.246540851185	976.049743121162	1226.21666666667	1542.58961571373	2397.92375779455
epiforecasts-EpiExpert	2021-03-01	PL	2021-03-06	1 wk ahead inc death	1655.38166666667	1324.50429538701	1532.15190885499	1655.38166666667	1789.69247676418	2080.36780668915
epiforecasts-EpiExpert	2021-03-01	PL	2021-03-13	2 wk ahead inc death	1812.01166666667	1351.23304168497	1636.9240547386	1812.01166666667	2007.14294375532	2443.41409618815
epiforecasts-EpiExpert	2021-03-01	PL	2021-03-20	3 wk ahead inc death	1934.96	1311.09873898049	1690.67569955799	1934.96	2216.77710289523	2880.12466323783
epiforecasts-EpiExpert	2021-03-01	PL	2021-03-27	4 wk ahead inc death	2090.20666666667	1306.55691325204	1775.9745388211	2090.20666666667	2463.01702066882	3378.23788388022
epiforecasts-EpiExpert	2021-03-08	GM	2021-03-13	1 wk ahead inc death	1678.70428571429	1378.8798268523	1565.94436135908	1678.70428571429	1803.35679662682	2080.22298153391
epiforecasts-EpiExpert	2021-03-08	GM	2021-03-20	2 wk ahead inc death	1475.15285714286	1101.05374872078	1329.63289179796	1475.15285714286	1642.75319434122	2040.09520836395
epiforecasts-EpiExpert	2021-03-08	GM	2021-03-27	3 wk ahead inc death	1393.08571428571	955.419147207177	1216.89501275813	1393.08571428571	1605.10716354742	2145.0993094476
epiforecasts-EpiExpert	2021-03-08	GM	2021-04-03	4 wk ahead inc death	1346.43428571429	842.41777401709	1136.58004790289	1346.43428571429	1610.48190956078	2334.52616705375
epiforecasts-EpiExpert	2021-03-08	PL	2021-03-13	1 wk ahead inc death	1448.89	1151.88754868166	1338.11454733408	1448.89	1569.81189206538	1832.05922461598
epiforecasts-EpiExpert	2021-03-08	PL	2021-03-20	2 wk ahead inc death	1411.43	986.775815047251	1245.44705900805	1411.43	1602.80258979943	2053.84598785752
epiforecasts-EpiExpert	2021-03-08	PL	2021-03-27	3 wk ahead inc death	1544.635	932.84818489946	1294.33654678046	1544.635	1849.68614162119	2632.68316619325
epiforecasts-EpiExpert	2021-03-08	PL	2021-04-03	4 wk ahead inc death	1673.68	757.133754890479	1272.63381671086	1673.68	2203.32095123969	3731.23282926
epiforecasts-EpiExpert	2021-03-15	GM	2021-03-20	1 wk ahead inc death	1200.935	991.408501451309	1124.05584848282	1200.935	1283.30867840718	1457.00788298333
epiforecasts-EpiExpert	2021-03-15	GM	2021-03-27	2 wk ahead inc death	1069.17333333333	783.501620909458	960.52841316062	1069.17333333333	1190.32925425566	1461.30523110253
epiforecasts-EpiExpert	2021-03-15	GM	2021-04-03	3 wk ahead inc death	1002.595	655.084535631486	865.602207331859	1002.595	1161.83226565736	1540.75023011052
epiforecasts-EpiExpert	2021-03-15	GM	2021-04-10	4 wk ahead inc death	1019.2	597.070431610418	846.998297988099	1019.2	1227.80488319652	1756.51819625724
epiforecasts-EpiExpert	2021-03-15	PL	2021-03-20	1 wk ahead inc death	2077.9025	1544.12076024402	1874.89619555921	2077.9025	2304.41447285511	2811.87219000122
epiforecasts-EpiExpert	2021-03-15	PL	2021-03-27	2 wk ahead inc death	2201.3275	1456.75594941495	1907.30632567114	2201.3275	2544.22028634696	3365.8402754068
epiforecasts-EpiExpert	2021-03-15	PL	2021-04-03	3 wk ahead inc death	2382.74	1444.33068697027	2000.24424039847	2382.74	2847.11273870301	4034.00419966642
epiforecasts-EpiExpert	2021-03-15	PL	2021-04-10	4 wk ahead inc death	2588.5525	1387.78555701767	2079.4318848537	2588.5525	3238.86656152115	5040.90059664064
epiforecasts-EpiExpert	2021-03-22	GM	2021-03-27	1 wk ahead inc death	1371.77428571429	1074.26394384927	1260.28835282469	1371.77428571429	1494.1345415223	1761.72872865973
epiforecasts-EpiExpert	2021-03-22	GM	2021-04-03	2 wk ahead inc death	1485.26285714286	1082.89626931713	1331.12406016945	1485.26285714286	1658.75195946265	2052.77036361539
epiforecasts-EpiExpert	2021-03-22	GM	2021-04-10	3 wk ahead inc death	1698.07714285714	1156.52945806924	1485.7002918426	1698.07714285714	1943.81107528121	2525.8860607828
epiforecasts-EpiExpert	2021-03-22	GM	2021-04-17	4 wk ahead inc death	1947.32285714286	1219.39584922904	1654.39363118521	1947.32285714286	2296.84061800667	3164.22185764439
epiforecasts-EpiExpert	2021-03-22	PL	2021-03-27	1 wk ahead inc death	2264.9375	1883.96786327559	2124.74581810677	2264.9375	2415.71539040119	2735.69243629115
epiforecasts-EpiExpert	2021-03-22	PL	2021-04-03	2 wk ahead inc death	2438.475	1870.24808851922	2223.78925967415	2438.475	2676.33274590582	3203.96388993346
epiforecasts-EpiExpert	2021-03-22	PL	2021-04-10	3 wk ahead inc death	2591.245	1831.87995027966	2294.7726490834	2591.245	2933.02319095432	3740.02032529339
[truncated: 1,349 more rows]
