# Supplementary material for: National and subnational short-term forecasting of COVID-19 in Germany and Poland during early 2021
Source: Commun Med (Lond). 2022 Oct 31;2:136. doi: 10.1038/s43856-022-00191-8 (PMC9622804; doi:10.1038/s43856-022-00191-8)
Supplement: Supplementary file 2 — Supplementary Data 1 [file 43856_2022_191_MOESM2_ESM.zip › data_figures/README.txt]

Explanation of csv files to reproduce figures:

- Data shown in Figure 1 is contained in the following files:
   - (a) incident cases: inc_case.csv
   - (b) incident deaths: inc_death.csv
   - (c) proportion of B117: variants.csv
   - (d) proportion of positive tests: positivity.csv
   - (e) stringency index: stringency.csv
   - (f) percentage vaccinated: vaccination.csv
   
- Data shown in Figures 2, 3, 5, 6, 7 are available in forecasts.csv.
  Columns:
   - model: the model
   - forecast_date: the date the forecast was issued
   - location: the location to which the forecast refers
   - target: the forecasting target (case or death, horizon)
   - value.point: the point prediction, usually the same as value.0.5
   - value.0.025, ..., value.0.975: the different predictive quantiles shown in the figures

- Data shown in Figure 4 are available in scores.csv.
  Columns:
   - model: the model
   - target: the forecasting target (case or death)
   - location: the location to which the forecast refers
   - ae.1, ..., ae.4: mean absolute errors at horizons 1 through 4 weeks
   - wis.1, ..., wis.4: mean weighted interval scores at horizons 1 through 4 weeks
